# Supplementary material for: Evolution and functional divergence of glycosyltransferase genes shaped the quality and cold tolerance of tea plants
Source: Plant Cell. 2024 Oct 4;37(1):koae268. doi: 10.1093/plcell/koae268 (PMC11663605; doi:10.1093/plcell/koae268)
Supplement: koae268_Supplementary_Data [file koae268_supplementary_data.zip]

Archive with 4 entries (4 files):
- Author_Revisions_Checklist.pdf
- Supplemental Data Set.xlsx
- Supplementary Data.pdf
- tpc.11127.2024-s07.pdf
