# Supplementary material for: Evolution and functional divergence of glycosyltransferase genes shaped the quality and cold tolerance of tea plants
Source: Plant Cell. 2024 Oct 4;37(1):koae268. doi: 10.1093/plcell/koae268 (PMC11663605; doi:10.1093/plcell/koae268)
Supplement: koae268_Supplementary_Data [file koae268_supplementary_data.zip › Supplemental Data Set.xlsx]

## Sheet: Table S1
Supplementary Table S1. Gene identifiers of candidate UGTs for the plant orthogroups identified by OrthoFinder analysis.
Orthogroup	Actinidia chinensis	Asparagus officinalis	Arabidopsis thaliana	Amborella trichopoda	Brachypodium distachyon	Coffea canephora	Chara braunii	Chlamydomonas reinhardtii	Camellia sinensis	Daucus carota	Diospyros kaki Thunb	Eucalyptus grandis	Elaeis guineensis	Ginkgo biloba	Glycine max	Mimulus guttatus	Marchantia polymorpha	Nymphaea colorata	Oryza sativa	Physcomitrella patens	Rhododendron simsii Planch	Sorghum bicolor	Solanum lycopersicum	Selaginella moellendorffii	Theobroma cacao	Vaccinium uliginosum Linn	Vitis vinifera	Zea mays
OG0000000	PSR84651.1, PSR84652.1, PSR87702.1, PSR87703.1, PSR89276.1, PSR91707.1, PSR96491.1, PSR96492.1, PSR96493.1, PSR96494.1, PSS04402.1, PSS04403.1, PSS11078.1, PSS11326.1, PSS11327.1, PSS17845.1, PSS24207.1, PSS26289.1, PSS30805.1, PSS30850.1, PSS33025.1, PSS33026.1, PSS35117.1, PSS35121.1	evmmodelAsparagusV1_011336, evmmodelAsparagusV1_01540, evmmodelAsparagusV1_031139, evmmodelAsparagusV1_031141, evmmodelAsparagusV1_052311, evmmodelAsparagusV1_Unassigned829	AT1G01390.1, AT1G01420.1, AT1G07240.1, AT1G07250.1, AT1G07260.1, AT2G18560.1, AT2G18570.1, AT2G29710.1, AT2G29730.1, AT2G29740.1, AT2G29750.1, AT3G16520.1, AT3G21750.1, AT3G21760.1, AT3G21780.1, AT3G21790.1, AT3G21800.1, AT3G50740.1, AT4G01070.1, AT4G15260.1, AT4G15280.1, AT4G36770.1, AT5G26310.1, AT5G66690.1	evm_27.model.AmTr_v1.0_scaffold00002.615, evm_27.model.AmTr_v1.0_scaffold00009.275, evm_27.model.AmTr_v1.0_scaffold00015.101, evm_27.model.AmTr_v1.0_scaffold00019.77, evm_27.model.AmTr_v1.0_scaffold00021.127, evm_27.model.AmTr_v1.0_scaffold00048.199, evm_27.model.AmTr_v1.0_scaffold00053.10, evm_27.model.AmTr_v1.0_scaffold00053.12, evm_27.model.AmTr_v1.0_scaffold00062.223, evm_27.model.AmTr_v1.0_s…	Bradi1g23110.1, Bradi1g24660.1, Bradi1g24667.1, Bradi1g26750.1, Bradi1g26760.1, Bradi1g26790.1, Bradi1g43410.1, Bradi1g44630.1, Bradi1g62500.1, Bradi1g70370.1, Bradi2g08310.1, Bradi2g19100.1, Bradi2g19147.2, Bradi2g19147.3, Bradi2g19160.1, Bradi2g19170.1, Bradi2g19177.1, Bradi2g43790.1, Bradi2g43810.1, Bradi2g47420.1, Bradi2g47430.1, Bradi2g49057.1, Bradi2g49067.1, Bradi2g49067.2, Bradi2g49080.1,…	Cc00_g07170, Cc00_g21500, Cc00_g21510, Cc00_g24550, Cc00_g26730, Cc00_g26750, Cc00_g30350, Cc01_g02990, Cc02_g39100, Cc03_g14830, Cc05_g02320, Cc05_g02350, Cc05_g05760, Cc05_g05790, Cc05_g05850, Cc06_g19500, Cc06_g19530, Cc06_g19560, Cc06_g19570, Cc06_g19580, Cc06_g19590, Cc06_g20110, Cc06_g22480, Cc06_g22490, Cc07_g09110, Cc07_g09120, Cc08_g04350, Cc08_g08980, Cc08_g15860, Cc08_g15870, Cc09_g036…		Cre02.g080500.t1.2, Cre07.g322884.t1.2, Cre09.g406750.t1.1	CSS0002227.1, CSS0004506.1, CSS0004725.1, CSS0007398.1, CSS0007904.1, CSS0008229.1, CSS0008631.1, CSS0010308.1, CSS0011112.1, CSS0011142.1, CSS0013658.1, CSS0014177.1, CSS0014324.1, CSS0016013.1, CSS0016970.1, CSS0018616.1, CSS0020911.1, CSS0020923.1, CSS0022198.1, CSS0023704.1, CSS0023751.1, CSS0024317.1, CSS0024320.1, CSS0024413.1, CSS0024764.1, CSS0025051.1, CSS0028084.1, CSS0029818.1, CSS0031…	KZM84207, KZM88168, KZM88169, KZM88170, KZM88329, KZM90969, KZM91322, KZM91323, KZM91410, KZM91673, KZM91674, KZM92352, KZM92353, KZM92357, KZM92358, KZM95832, KZN00969, KZN04541, KZN07239	Dlo_alt0001F-051-01.1_g00010.1, Dlo_alt0008F-043-01.1_g00030.1, Dlo_alt0017F-012-01.1_g00020.1, Dlo_alt0070F-018-01.1_g00030.1, Dlo_alt0331F-003-01.1_g00060.1, Dlo_alt0450F-002-01.1_g00030.1, Dlo_alt0450F-002-01.1_g00050.1, Dlo_pri0001F.1_g09570.1, Dlo_pri0008F.1_g01300.1, Dlo_pri0017F.1_g05990.1, Dlo_pri0028F.1_g03070.1, Dlo_pri0056F.1_g01570.1, Dlo_pri0056F.1_g01590.1, Dlo_pri0070F.1_g00870.1, …	Eucgr.A00919.1.p, Eucgr.A00920.1.p, Eucgr.A00926.1.p, Eucgr.A00927.1.p, Eucgr.A00929.1.p, Eucgr.A00930.1.p, Eucgr.A00932.1.p, Eucgr.A00933.1.p, Eucgr.A00934.1.p, Eucgr.A00935.1.p, Eucgr.A00936.1.p, Eucgr.A00937.1.p, Eucgr.A00938.1.p, Eucgr.A00940.1.p, Eucgr.A00942.1.p, Eucgr.A00943.1.p, Eucgr.A00945.1.p, Eucgr.A00947.1.p, Eucgr.A00948.1.p, Eucgr.A02689.1.p, Eucgr.A02693.1.p, Eucgr.A02694.1.p, Euc…	XP_010911110.1, XP_010913294.1, XP_010913987.1, XP_010915685.3, XP_010915770.1, XP_010916760.1, XP_010916861.2, XP_010916874.1, XP_010916885.1, XP_010916896.1, XP_010925766.1, XP_010925982.2, XP_010928134.1, XP_010929047.2, XP_010929048.2, XP_010929073.1, XP_010929083.1, XP_010929094.1, XP_010940822.1, XP_010942859.1, XP_010943948.2, XP_019707779.2	Gb_09178, Gb_09179, Gb_10317, Gb_10318, Gb_10439, Gb_18055, Gb_18056, Gb_18057	Glyma.01G074600.1, Glyma.01G177900.1, Glyma.02G225800.1, Glyma.02G226000.1, Glyma.02G309800.1, Glyma.03G032600.1, Glyma.03G091200.1, Glyma.03G104500.1, Glyma.03G104700.1, Glyma.03G104800.1, Glyma.03G115800.1, Glyma.03G116100.1, Glyma.03G256500.1, Glyma.05G181100.1, Glyma.06G239500.1, Glyma.06G239600.1, Glyma.06G320800.2, Glyma.07G110300.1, Glyma.07G110500.1, Glyma.07G116500.1, Glyma.07G119400.1, …	Migut.A00541.1, Migut.A00674.1, Migut.B01156.1, Migut.B01158.1, Migut.B01845.1, Migut.E01338.1, Migut.F00273.1, Migut.F00274.1, Migut.F01068.1, Migut.F01069.1, Migut.F01070.1, Migut.F01071.1, Migut.H00659.1, Migut.H00660.1, Migut.H00661.1, Migut.H00709.1, Migut.H01261.1, Migut.L00300.1, Migut.M00122.1, Migut.M00124.1, Migut.M00125.1, Migut.M00126.1, Migut.M00381.1, Migut.N00513.1, Migut.N01561.1,…	Mapoly0008s0131.1, Mapoly0008s0244.1, Mapoly0013s0186.1, Mapoly0022s0188.1, Mapoly0026s0063.1, Mapoly0039s0085.1, Mapoly0040s0038.1, Mapoly0045s0015.1, Mapoly0056s0099.1, Mapoly0064s0007.1, Mapoly0082s0001.1, Mapoly0109s0001.1, Mapoly0109s0002.1, Mapoly0125s0041.1, Mapoly0125s0042.1, Mapoly0145s0005.1, Mapoly0148s0020.1, Mapoly0148s0034.1, Mapoly0148s0035.1, Mapoly0149s0020.1, Mapoly0190s0017.1, …	GWHPAAYW001950, GWHPAAYW001954, GWHPAAYW001955, GWHPAAYW001957, GWHPAAYW003271, GWHPAAYW003272, GWHPAAYW006092, GWHPAAYW006093, GWHPAAYW006094, GWHPAAYW006095, GWHPAAYW006116, GWHPAAYW006117, GWHPAAYW009134, GWHPAAYW009951, GWHPAAYW009953, GWHPAAYW013247, GWHPAAYW013262, GWHPAAYW013264, GWHPAAYW013266, GWHPAAYW013271, GWHPAAYW013273, GWHPAAYW019369, GWHPAAYW024768, GWHPAAYW024771, GWHPAAYW024772	LOC_Os01g43270.1, LOC_Os01g43280.1, LOC_Os01g50200.1, LOC_Os01g53330.1, LOC_Os01g53350.1, LOC_Os01g53370.1, LOC_Os01g53390.1, LOC_Os01g53420.1, LOC_Os01g53430.1, LOC_Os01g53460.1, LOC_Os01g64910.1, LOC_Os02g14540.1, LOC_Os02g14570.1, LOC_Os02g14590.1, LOC_Os02g14630.1, LOC_Os02g14680.1, LOC_Os03g62480.1, LOC_Os05g12450.1, LOC_Os05g45080.1, LOC_Os05g45090.1, LOC_Os05g45100.1, LOC_Os05g45110.1, LOC…	Pp3c10_10730V3.1, Pp3c11_4850V3.1, Pp3c12_18470V3.1, Pp3c12_21260V3.1, Pp3c14_15170V3.1, Pp3c16_5590V3.1, Pp3c1_6260V3.1, Pp3c20_16410V3.1, Pp3c24_8200V3.1, Pp3c27_6100V3.1, Pp3c2_1380V3.1, Pp3c4_13320V3.1, Pp3c5_19530V3.1, Pp3c6_10100V3.1	KAF7129572.1, KAF7130431.1, KAF7133346.1, KAF7136048.1, KAF7137630.1, KAF7138219.1, KAF7138559.1, KAF7138845.1, KAF7139388.1, KAF7140907.1, KAF7141497.1, KAF7144444.1, KAF7144800.1, KAF7145024.1, KAF7145633.1, KAF7146317.1, KAF7146442.1, KAF7147095.1, KAF7147184.1, KAF7147458.1, KAF7147561.1, KAF7147995.1, KAF7148138.1, KAF7148175.1, KAF7148517.1, KAF7148597.1, KAF7148689.1, KAF7148818.1, KAF7149…	Sobic.001G377200.1.p, Sobic.002G130200.1.p, Sobic.002G173900.1.p, Sobic.002G311300.1.p, Sobic.002G311400.1.p, Sobic.002G311501.1.p, Sobic.002G311601.1.p, Sobic.002G311700.1.p, Sobic.002G311900.1.p, Sobic.002G312000.1.p, Sobic.002G312100.1.p, Sobic.002G337400.1.p, Sobic.002G337500.1.p, Sobic.003G223600.1.p, Sobic.003G267900.1.p, Sobic.003G287500.1.p, Sobic.003G287600.1.p, Sobic.003G287700.1.p, Sob…	Solyc01g095620.2.1, Solyc02g062990.1.1, Solyc02g063000.2.1, Solyc02g081690.1.1, Solyc02g085660.1.1, Solyc02g088500.1.1, Solyc04g080010.2.1, Solyc07g043050.1.1, Solyc07g043060.1.1, Solyc07g043100.1.1, Solyc07g043110.1.1, Solyc07g043120.1.1, Solyc07g043150.1.1, Solyc07g043160.1.1, Solyc07g043170.2.1, Solyc07g043190.1.1, Solyc08g077080.1.1, Solyc09g098080.2.1, Solyc10g009580.2.1, Solyc12g014010.1.1,…	111739, 115208, 12427, 126247, 12822, 134299, 144881, 144884, 15484, 15491, 16527, 440468, 45851, 47756, 54652	Thecc1EG000442t1, Thecc1EG000443t1, Thecc1EG000444t1, Thecc1EG000445t1, Thecc1EG000446t1, Thecc1EG000447t1, Thecc1EG000449t1, Thecc1EG000450t1, Thecc1EG002049t1, Thecc1EG002055t1, Thecc1EG002106t1, Thecc1EG002134t1, Thecc1EG005182t1, Thecc1EG005184t1, Thecc1EG005994t1, Thecc1EG005996t1, Thecc1EG011595t1, Thecc1EG011596t1, Thecc1EG011597t1, Thecc1EG011599t1, Thecc1EG011861t1, Thecc1EG015276t1, The…	VaccDscaff10-augustus-gene-112.36, VaccDscaff10-augustus-gene-113.26, VaccDscaff10-augustus-gene-113.29, VaccDscaff10-augustus-gene-113.31, VaccDscaff10-processed-gene-112.17, VaccDscaff10-snap-gene-111.38, VaccDscaff10-snap-gene-112.49, VaccDscaff10-snap-gene-112.50, VaccDscaff10-snap-gene-113.39, VaccDscaff22-augustus-gene-49.39, VaccDscaff22-processed-gene-189.5, VaccDscaff22-processed-gene-49…	GSVIVT01009658001, GSVIVT01012577001, GSVIVT01012581001, GSVIVT01015859001, GSVIVT01018499001, GSVIVT01019017001, GSVIVT01019022001, GSVIVT01019508001, GSVIVT01022634001, GSVIVT01026049001, GSVIVT01026054001, GSVIVT01027063001, GSVIVT01027064001, GSVIVT01028807001, GSVIVT01028811001, GSVIVT01028812001, GSVIVT01028961001, GSVIVT01029671001, GSVIVT01029680001, GSVIVT01036732001	AC206788.3_FGP015, GRMZM2G007795_P01, GRMZM2G008539_P01, GRMZM2G010987_P01, GRMZM2G036409_P01, GRMZM2G039129_P01, GRMZM2G043295_P01, GRMZM2G043695_P01, GRMZM2G051474_P01, GRMZM2G051683_P01, GRMZM2G058314_P01, GRMZM2G060993_P01, GRMZM2G063550_P01, GRMZM2G085854_P01, GRMZM2G095261_P01, GRMZM2G095807_P01, GRMZM2G096412_P01, GRMZM2G099740_P01, GRMZM2G105991_P01, GRMZM2G111344_P01, GRMZM2G113794_P01, …
OG0000001	PSR93157.1, PSR93158.1, PSR93159.1, PSR93160.1, PSR99870.1, PSR99871.1, PSR99872.1, PSS00149.1, PSS00150.1, PSS02805.1, PSS02830.1, PSS07294.1, PSS07864.1, PSS07865.1, PSS11501.1, PSS26567.1, PSS26568.1, PSS26569.1, PSS29221.1, PSS31815.1, PSS32560.1, PSS32561.1, PSS32562.1, PSS32835.1, PSS34511.1, PSS34601.1	evmmodelAsparagusV1_013459, evmmodelAsparagusV1_021645, evmmodelAsparagusV1_031838, evmmodelAsparagusV1_031841, evmmodelAsparagusV1_031843, evmmodelAsparagusV1_031844, evmmodelAsparagusV1_03266, evmmodelAsparagusV1_03275, evmmodelAsparagusV1_03280, evmmodelAsparagusV1_043445, evmmodelAsparagusV1_082130, evmmodelAsparagusV1_082131, evmmodelAsparagusV1_08439	AT1G22340.1, AT1G22360.1, AT1G22370.2, AT1G22380.1, AT1G22400.1, AT1G78270.1	evm_27.model.AmTr_v1.0_scaffold00033.23, evm_27.model.AmTr_v1.0_scaffold00038.176, evm_27.model.AmTr_v1.0_scaffold00038.179, evm_27.model.AmTr_v1.0_scaffold00038.186, evm_27.model.AmTr_v1.0_scaffold00038.189, evm_27.model.AmTr_v1.0_scaffold00038.190, evm_27.model.AmTr_v1.0_scaffold00038.197, evm_27.model.AmTr_v1.0_scaffold00038.199, evm_27.model.AmTr_v1.0_scaffold00038.204, evm_27.model.AmTr_v1.0…	Bradi1g20190.1, Bradi1g27270.1, Bradi1g27275.1, Bradi1g27290.3, Bradi1g45567.2, Bradi1g63927.1, Bradi3g15935.1, Bradi3g15945.1, Bradi3g46547.1, Bradi3g46552.1, Bradi3g46557.1, Bradi3g46846.1, Bradi3g46855.1, Bradi3g46867.1, Bradi3g58670.1, Bradi3g58680.1, Bradi3g58700.1, Bradi4g12360.1, Bradi4g23757.1, Bradi4g39370.1, Bradi5g05125.1, Bradi5g06377.1, Bradi5g08895.1, Bradi5g11230.1, Bradi5g11950.2	Cc00_g17090, Cc00_g17120, Cc00_g30680, Cc00_g31530, Cc01_g01100, Cc01_g01120, Cc02_g07160, Cc02_g07170, Cc02_g10310, Cc02_g21300, Cc02_g21310, Cc02_g21350, Cc02_g21360, Cc07_g14880, Cc07_g14900, Cc07_g14930, Cc07_g14940, Cc07_g14950, Cc07_g14960, Cc07_g19230, Cc07_g20320, Cc07_g20330, Cc09_g08150, Cc09_g08190, Cc09_g08210, Cc10_g06890, Cc10_g06910, Cc10_g06940, Cc10_g06950, Cc10_g06960, Cc10_g069…			CSS0001530.1, CSS0001680.1, CSS0001949.1, CSS0006067.1, CSS0009723.1, CSS0011078.1, CSS0014097.1, CSS0014744.1, CSS0015081.1, CSS0015186.3, CSS0016082.1, CSS0016882.1, CSS0018640.1, CSS0018956.1, CSS0020241.1, CSS0021287.1, CSS0021553.1, CSS0023254.1, CSS0024077.1, CSS0024468.1, CSS0026261.1, CSS0026979.1, CSS0029711.2, CSS0030265.1, CSS0030739.1, CSS0031306.1, CSS0032085.1, CSS0032136.1, CSS0032…	KZM81584, KZM81585, KZM81588, KZM81591, KZM84211, KZM84525, KZM84528, KZM84531, KZM84532, KZM84534, KZM84535, KZM86701, KZM86702, KZM86703, KZM87746, KZM90763, KZM90764, KZM93462, KZM94790, KZM94791, KZM95158, KZM96220, KZN02916, KZN05066, KZN07422, KZN07423, KZN07424, KZN09019, KZN09020, KZN09123, KZN09124, KZN10838	Dlo_pri0024F.1_g01960.1, Dlo_pri0024F.1_g02330.1, Dlo_pri0031F.1_g01600.1, Dlo_pri0031F.1_g01630.1, Dlo_pri0031F.1_g01750.1, Dlo_pri0031F.1_g01860.1, Dlo_pri0031F.1_g01870.1, Dlo_pri0031F.1_g01920.1, Dlo_pri0031F.1_g01930.1, Dlo_pri0042F.1_g04590.1, Dlo_pri0060F.1_g03840.1, Dlo_pri0060F.1_g03900.1, Dlo_pri0060F.1_g03960.1, Dlo_pri0060F.1_g04040.1, Dlo_pri0060F.1_g04170.1, Dlo_pri0060F.1_g04200.1,…	Eucgr.B01109.1.p, Eucgr.B02744.1.p, Eucgr.E01562.1.p, Eucgr.E01563.1.p, Eucgr.E01564.1.p, Eucgr.E01567.1.p, Eucgr.F00337.1.p, Eucgr.F00338.1.p, Eucgr.F00339.1.p, Eucgr.F00340.1.p, Eucgr.F00342.1.p, Eucgr.F00343.1.p, Eucgr.F00346.1.p, Eucgr.F00348.1.p, Eucgr.F00349.1.p, Eucgr.F00350.1.p, Eucgr.F00351.1.p, Eucgr.F00352.1.p, Eucgr.F00353.1.p, Eucgr.F00355.1.p, Eucgr.G02215.1.p, Eucgr.G02216.1.p, Euc…	XP_010905381.2, XP_010910271.1, XP_010923184.1, XP_010923185.1, XP_010923186.1, XP_010927263.2, XP_010937416.1, XP_010937418.1, XP_010937419.1, XP_019704990.1, XP_019710026.1, XP_029123857.1, XP_029123858.1	Gb_00587, Gb_03938, Gb_08877, Gb_08878, Gb_19125, Gb_19126, Gb_19137, Gb_19138, Gb_19140, Gb_19141, Gb_25231, Gb_27984, Gb_30220, Gb_30235, Gb_31148, Gb_31149, Gb_32741, Gb_32742, Gb_34741, Gb_34742, Gb_34745, Gb_34746, Gb_34747, Gb_37407, Gb_38270, Gb_40427, Gb_41001, Gb_41002	Glyma.01G021700.1, Glyma.01G021900.1, Glyma.01G022300.1, Glyma.01G033100.1, Glyma.02G194600.1, Glyma.03G091400.1, Glyma.04G100500.1, Glyma.04G109000.1, Glyma.04G109400.1, Glyma.06G102300.1, Glyma.06G241400.1, Glyma.07G175800.1, Glyma.08G178200.1, Glyma.12G149400.1, Glyma.13G029500.1, Glyma.13G029900.1, Glyma.13G051800.1, Glyma.13G058000.1, Glyma.13G090300.1, Glyma.14G151500.1, Glyma.14G175000.1, …	Migut.B00590.1, Migut.B00592.1, Migut.B00593.1, Migut.B00594.1, Migut.B00595.1, Migut.B00596.1, Migut.B00597.1, Migut.E00202.1, Migut.F00713.1, Migut.F00716.1, Migut.F00719.1, Migut.F00727.1, Migut.F00728.1, Migut.F00729.1, Migut.F01467.1, Migut.N01076.1, Migut.N01078.1	Mapoly0040s0067.1, Mapoly0055s0001.1, Mapoly0116s0004.1	GWHPAAYW004914, GWHPAAYW004916, GWHPAAYW004921, GWHPAAYW019074, GWHPAAYW022037, GWHPAAYW022042, GWHPAAYW024809, GWHPAAYW025587, GWHPAAYW025588	LOC_Os02g28900.1, LOC_Os02g36810.1, LOC_Os02g36830.1, LOC_Os02g36840.1, LOC_Os02g51900.1, LOC_Os02g51910.1, LOC_Os02g51930.1, LOC_Os04g24850.1, LOC_Os04g25370.1, LOC_Os04g25380.1, LOC_Os04g25440.1, LOC_Os04g25490.1, LOC_Os04g25800.1, LOC_Os04g25820.1, LOC_Os04g25970.1, LOC_Os04g25980.1, LOC_Os04g37820.1, LOC_Os06g11720.1, LOC_Os07g14630.1, LOC_Os07g30330.1, LOC_Os07g30369.1, LOC_Os07g30469.1, LOC…	Pp3c16_20890V3.1, Pp3c26_9010V3.1	KAF7112840.1, KAF7119465.1, KAF7124286.1, KAF7126568.1, KAF7127058.1, KAF7130402.1, KAF7136204.1, KAF7142235.1, KAF7154828.1	Sobic.001G012400.1.p, Sobic.002G269900.1.p, Sobic.002G305400.1.p, Sobic.002G305600.1.p, Sobic.002G379700.1.p, Sobic.004G122700.1.p, Sobic.004G186600.1.p, Sobic.004G191000.1.p, Sobic.004G191100.1.p, Sobic.004G229800.1.p, Sobic.004G230200.1.p, Sobic.004G230800.1.p, Sobic.006G100900.1.p, Sobic.006G101000.1.p, Sobic.006G101200.1.p, Sobic.007G055900.3.p, Sobic.007G135000.1.p, Sobic.009G176600.1.p, Sob…	Solyc00g006480.1.1, Solyc00g006560.1.1, Solyc01g105350.1.1, Solyc01g105360.2.1, Solyc02g091350.2.1, Solyc02g091370.2.1, Solyc03g078490.2.1, Solyc03g078500.2.1, Solyc03g078690.2.1, Solyc03g078720.2.1, Solyc03g078730.1.1, Solyc03g078770.2.1, Solyc03g083650.2.1, Solyc04g074330.2.1, Solyc04g074340.2.1, Solyc04g074350.2.1, Solyc04g074360.1.1, Solyc04g074370.1.1, Solyc04g074380.2.1, Solyc04g074390.2.1,…	102508, 12643, 127526, 131108, 143651, 153665, 167957, 173967, 22778, 233488, 233672, 271459, 407312, 411023, 412105, 412109, 412745, 416242, 417526, 419491, 43841, 440629, 441500, 441702, 63938, 64000, 83942, 84049, 84376, 84387, 84423, 95398, 95612, 95765, 95938	Thecc1EG001080t1, Thecc1EG001084t1, Thecc1EG007440t1, Thecc1EG007442t1, Thecc1EG007443t1, Thecc1EG007477t1, Thecc1EG021805t1, Thecc1EG021806t1, Thecc1EG021807t1, Thecc1EG021808t1, Thecc1EG034879t1, Thecc1EG042633t1, Thecc1EG042634t1, Thecc1EG042635t1, Thecc1EG042638t1, Thecc1EG046679t1, Thecc1EG046680t1, Thecc1EG046950t1, Thecc1EG046951t1	VaccDscaff38-snap-gene-79.41	GSVIVT01004328001, GSVIVT01006042001, GSVIVT01006043001, GSVIVT01006044001, GSVIVT01006626001, GSVIVT01009050001, GSVIVT01009052001, GSVIVT01009059001, GSVIVT01009061001, GSVIVT01009062001, GSVIVT01010812001, GSVIVT01010817001, GSVIVT01015729001, GSVIVT01015743001, GSVIVT01015745001, GSVIVT01015777001, GSVIVT01016402001, GSVIVT01016409001, GSVIVT01016411001, GSVIVT01016417001, GSVIVT01016422001	GRMZM2G009125_P01, GRMZM2G041699_P01, GRMZM2G049798_P01, GRMZM2G083130_P02, GRMZM2G083935_P01, GRMZM2G089241_P01, GRMZM2G118657_P01, GRMZM2G128534_P01, GRMZM2G132706_P01, GRMZM2G148316_P01, GRMZM2G169628_P01, GRMZM2G174943_P01, GRMZM2G373124_P01, GRMZM2G470524_P01, GRMZM2G476049_P01, GRMZM5G834303_P01, GRMZM5G870067_P01
OG0000002	PSR98471.1, PSR98472.1, PSR99796.1, PSS02690.1, PSS02691.1, PSS02692.1, PSS02694.1, PSS02695.1, PSS04143.1, PSS04622.1, PSS04623.1, PSS04624.1, PSS11430.1, PSS19741.1, PSS20983.1, PSS23628.1, PSS23629.1, PSS23630.1, PSS23631.1, PSS23632.1, PSS26213.1, PSS29319.1, PSS31447.1, PSS31448.1, PSS31449.1, PSS32864.1, PSS35211.1	evmmodelAsparagusV1_012104, evmmodelAsparagusV1_012111, evmmodelAsparagusV1_012392, evmmodelAsparagusV1_012762, evmmodelAsparagusV1_012763, evmmodelAsparagusV1_01989, evmmodelAsparagusV1_03701, evmmodelAsparagusV1_051139, evmmodelAsparagusV1_052304, evmmodelAsparagusV1_053543, evmmodelAsparagusV1_10591	AT1G10400.1, AT2G15480.1, AT2G15490.1, AT2G16890.2, AT2G36750.1, AT2G36760.1, AT2G36770.1, AT2G36780.1, AT2G36790.1, AT2G36800.1, AT3G53150.1, AT3G53160.1, AT4G34131.1, AT4G34135.1, AT4G34138.1, AT5G14860.1	evm_27.model.AmTr_v1.0_scaffold00009.192, evm_27.model.AmTr_v1.0_scaffold00016.209, evm_27.model.AmTr_v1.0_scaffold00019.155, evm_27.model.AmTr_v1.0_scaffold00019.221, evm_27.model.AmTr_v1.0_scaffold00061.197, evm_27.model.AmTr_v1.0_scaffold00169.5	Bradi1g37120.1, Bradi1g43760.1, Bradi1g45090.1, Bradi1g45950.1, Bradi1g46070.1, Bradi1g61897.1, Bradi1g61910.1, Bradi2g04700.1, Bradi2g04720.2, Bradi2g04747.2, Bradi2g04760.1, Bradi2g08147.1, Bradi2g34060.1, Bradi2g34072.1, Bradi2g34090.1, Bradi2g36297.1, Bradi2g36322.1, Bradi2g44785.2, Bradi2g44820.1, Bradi3g07740.1, Bradi3g07750.1, Bradi3g07770.1, Bradi3g09330.1, Bradi4g28210.1	Cc02_g19070, Cc02_g24770, Cc03_g10580, Cc04_g12870, Cc04_g12890, Cc04_g12900, Cc04_g12910, Cc06_g04630, Cc06_g04640, Cc06_g04650, Cc06_g04680, Cc07_g02370, Cc08_g07140, Cc10_g04750			CSS0000806.1, CSS0001577.1, CSS0001587.1, CSS0001898.1, CSS0001930.1, CSS0003012.1, CSS0006389.1, CSS0009012.1, CSS0010839.1, CSS0011537.1, CSS0012217.1, CSS0012355.1, CSS0012424.1, CSS0012541.1, CSS0012989.1, CSS0014764.1, CSS0014834.1, CSS0015143.1, CSS0015156.1, CSS0015218.1, CSS0021104.1, CSS0023715.1, CSS0025149.1, CSS0027040.1, CSS0027746.1, CSS0027807.1, CSS0028976.1, CSS0028982.1, CSS0029…	KZM80119, KZM84113, KZM90629, KZM90645, KZM91835, KZM91838, KZM94417, KZM94419, KZM96183, KZM97623, KZM97624, KZM97625, KZN00061, KZN00260, KZN00261, KZN02458, KZN02459, KZN03207, KZN03208, KZN04413	Dlo_alt0001F-051-01.1_g00080.1, Dlo_alt0035F-027-01.1_g00030.1, Dlo_alt0129F-001-01.1_g00050.1, Dlo_alt0132F-001-01.1_g00070.1, Dlo_alt0141F-010-01.1_g00040.1, Dlo_pri0001F.1_g09620.1, Dlo_pri0035F.1_g02110.1, Dlo_pri0035F.1_g02160.1, Dlo_pri0129F.1_g00600.1, Dlo_pri0129F.1_g00640.1, Dlo_pri0129F.1_g00650.1, Dlo_pri0129F.1_g00670.1, Dlo_pri0129F.1_g00680.1, Dlo_pri0129F.1_g00700.1, Dlo_pri0132F.1…	Eucgr.A01139.1.p, Eucgr.A01605.1.p, Eucgr.A01606.1.p, Eucgr.A01607.1.p, Eucgr.A01608.1.p, Eucgr.A01611.1.p, Eucgr.C01938.1.p, Eucgr.E02950.1.p, Eucgr.E02951.1.p, Eucgr.G01414.1.p, Eucgr.G02259.1.p, Eucgr.G02260.1.p, Eucgr.G02262.1.p, Eucgr.G02266.1.p, Eucgr.G02439.1.p, Eucgr.G02440.1.p, Eucgr.I00409.1.p, Eucgr.I00410.1.p, Eucgr.I00445.1.p, Eucgr.I00446.1.p, Eucgr.I00448.1.p, Eucgr.I00449.1.p, Euc…	XP_010905295.1, XP_010910822.1, XP_010911011.2, XP_010913579.2, XP_010913834.1, XP_010913835.2, XP_010914943.1, XP_010914945.2, XP_010914950.2, XP_010924263.1, XP_010924280.1, XP_010924392.2, XP_010925706.1, XP_010925717.1, XP_010925730.1, XP_010927032.1, XP_010927315.1, XP_010927325.1, XP_010928558.1, XP_010935519.1, XP_010935521.1, XP_010936719.1, XP_010942544.1, XP_010942697.1, XP_029123660.1	Gb_02691, Gb_02693, Gb_10873, Gb_13406, Gb_20806, Gb_25090, Gb_35486	Glyma.01G046300.1, Glyma.01G188800.1, Glyma.02G104300.1, Glyma.02G104400.1, Glyma.02G104500.1, Glyma.02G104600.1, Glyma.02G104700.1, Glyma.02G104800.1, Glyma.02G104900.1, Glyma.02G105000.1, Glyma.02G105200.1, Glyma.02G105300.1, Glyma.03G186900.1, Glyma.03G187000.1, Glyma.03G187200.1, Glyma.03G187300.1, Glyma.03G187400.1, Glyma.03G187500.1, Glyma.03G187700.1, Glyma.07G215500.1, Glyma.07G254600.1, …	Migut.B00369.1, Migut.B00372.1, Migut.B00373.1, Migut.H00135.1, Migut.I00026.1, Migut.I00028.1, Migut.J00464.1, Migut.J00465.1, Migut.J00466.1, Migut.L01725.1, Migut.L01726.1, Migut.L01727.1, Migut.L01728.1, Migut.N01175.1	Mapoly0026s0051.1, Mapoly0026s0054.1, Mapoly0030s0008.1, Mapoly0047s0001.1, Mapoly0056s0098.1, Mapoly0056s0100.1, Mapoly0067s0104.1, Mapoly0069s0039.1, Mapoly0069s0040.1, Mapoly0099s0001.1, Mapoly0109s0005.1, Mapoly0117s0008.1, Mapoly0207s0004.1, Mapoly2769s0001.1	GWHPAAYW007964, GWHPAAYW011983, GWHPAAYW012000, GWHPAAYW015999, GWHPAAYW016606, GWHPAAYW027581, GWHPAAYW027584	LOC_Os01g08090.1, LOC_Os01g08100.1, LOC_Os01g08110.1, LOC_Os01g41430.1, LOC_Os01g41450.1, LOC_Os01g45110.1, LOC_Os01g45140.1, LOC_Os02g11110.1, LOC_Os02g11130.1, LOC_Os02g11640.1, LOC_Os02g11670.1, LOC_Os02g11680.1, LOC_Os02g11700.1, LOC_Os03g24430.1, LOC_Os04g24110.1, LOC_Os05g08480.1, LOC_Os05g08510.1, LOC_Os06g08830.1, LOC_Os06g16000.1, LOC_Os06g39070.1, LOC_Os06g39080.1, LOC_Os09g16030.1, LOC…		KAF7112487.1, KAF7112489.1, KAF7115065.1, KAF7115069.1, KAF7117039.1, KAF7126752.1, KAF7126762.1, KAF7126849.1, KAF7127097.1, KAF7127120.1, KAF7127166.1, KAF7127309.1, KAF7127890.1, KAF7128025.1, KAF7134502.1, KAF7134537.1, KAF7135538.1, KAF7136369.1, KAF7136411.1, KAF7136452.1, KAF7136528.1, KAF7139867.1, KAF7140187.1, KAF7140353.1, KAF7140738.1, KAF7141940.1, KAF7141942.1, KAF7144991.1, KAF7146…	Sobic.002G173500.1.p, Sobic.002G188800.1.p, Sobic.002G188900.1.p, Sobic.002G366500.2.p, Sobic.003G047500.1.p, Sobic.003G047600.1.p, Sobic.003G047700.1.p, Sobic.003G047800.1.p, Sobic.003G232900.1.p, Sobic.003G233000.1.p, Sobic.003G233100.1.p, Sobic.004G087100.1.p, Sobic.004G087200.1.p, Sobic.004G087300.1.p, Sobic.009G064300.1.p, Sobic.010G068300.1.p, Sobic.010G081600.1.p, Sobic.010G091100.1.p, Sob…	Solyc01g107780.2.1, Solyc01g107810.2.1, Solyc01g107820.2.1, Solyc01g107830.2.1, Solyc01g107850.2.1, Solyc03g114180.2.1, Solyc06g072870.1.1, Solyc06g072880.1.1, Solyc09g008510.1.1, Solyc10g083860.1.1, Solyc10g085860.1.1, Solyc10g085870.1.1, Solyc10g085880.1.1, Solyc12g042600.1.1, Solyc12g088690.1.1, Solyc12g088700.1.1, Solyc12g088710.1.1	154272, 91632	Thecc1EG007098t1, Thecc1EG007099t1, Thecc1EG007100t1, Thecc1EG007101t1, Thecc1EG007102t1, Thecc1EG007103t1, Thecc1EG007108t1, Thecc1EG007109t1, Thecc1EG007110t1, Thecc1EG016860t1, Thecc1EG022321t1, Thecc1EG022334t1, Thecc1EG022335t1, Thecc1EG022336t1, Thecc1EG022338t1, Thecc1EG022340t1, Thecc1EG025274t1, Thecc1EG025453t1, Thecc1EG025454t1, Thecc1EG030167t1, Thecc1EG033788t1, Thecc1EG035638t1, The…	VaccDscaff10-processed-gene-213.1, VaccDscaff10-processed-gene-213.7, VaccDscaff10-snap-gene-214.48, VaccDscaff311-processed-gene-0.9, VaccDscaff8-processed-gene-225.9, VaccDscaff8-processed-gene-226.3, VaccDscaff8-snap-gene-226.36	GSVIVT01007781001, GSVIVT01009449001, GSVIVT01031705001, GSVIVT01033698001, GSVIVT01033701001	AC200215.3_FGP002, AC234524.1_FGP005, GRMZM2G006565_P01, GRMZM2G007012_P01, GRMZM2G008935_P01, GRMZM2G056335_P01, GRMZM2G067361_P01, GRMZM2G091176_P01, GRMZM2G148277_P01, GRMZM2G151332_P01, GRMZM2G175910_P01, GRMZM2G178209_P01, GRMZM2G306328_P01, GRMZM2G325014_P01, GRMZM2G325023_P01, GRMZM2G338465_P01, GRMZM2G341770_P01, GRMZM2G341771_P01, GRMZM2G343426_P01, GRMZM2G389944_P01, GRMZM2G403740_P01, …
OG0000003	PSR86285.1, PSS14142.1, PSS19238.1, PSS32820.1, PSS36297.1	evmmodelAsparagusV1_02938, evmmodelAsparagusV1_031726, evmmodelAsparagusV1_041852, evmmodelAsparagusV1_082381, evmmodelAsparagusV1_091005	AT1G05675.1, AT1G05680.1, AT1G24100.1, AT2G23210.1, AT2G23250.1, AT2G23260.1, AT2G31750.1, AT2G31790.1, AT2G43820.1, AT2G43840.1, AT3G21560.1, AT4G15480.1, AT4G15490.1, AT4G15500.1	evm_27.model.AmTr_v1.0_scaffold00015.4, evm_27.model.AmTr_v1.0_scaffold00031.32, evm_27.model.AmTr_v1.0_scaffold00031.34, evm_27.model.AmTr_v1.0_scaffold00032.166, evm_27.model.AmTr_v1.0_scaffold00036.184, evm_27.model.AmTr_v1.0_scaffold00036.185, evm_27.model.AmTr_v1.0_scaffold00047.185, evm_27.model.AmTr_v1.0_scaffold00066.209, evm_27.model.AmTr_v1.0_scaffold00066.210, evm_27.model.AmTr_v1.0_sc…	Bradi1g11940.1, Bradi2g17320.1, Bradi2g46820.1, Bradi3g06487.2, Bradi4g35342.1, Bradi4g35350.1, Bradi4g35356.1, Bradi5g02780.1, Bradi5g03300.1, Bradi5g03300.2, Bradi5g03320.1, Bradi5g03370.1, Bradi5g03380.1, Bradi5g03390.1, Bradi5g03400.2	Cc00_g15240, Cc00_g31000, Cc01_g01450, Cc01_g01460, Cc01_g01470, Cc01_g01490, Cc01_g09180, Cc01_g15810, Cc01_g15820, Cc01_g16500, Cc02_g19290, Cc03_g15090, Cc03_g15100, Cc03_g15110, Cc03_g15120, Cc03_g15130, Cc03_g15190, Cc03_g15200, Cc04_g13380, Cc04_g13420, Cc08_g06450, Cc11_g05330, Cc11_g05340, Cc11_g14210			CSS0010433.1, CSS0011130.1, CSS0011725.1, CSS0012667.1, CSS0015988.1, CSS0016622.1, CSS0016698.1, CSS0021845.1, CSS0024499.1, CSS0026915.1, CSS0027481.1, CSS0030100.1, CSS0030525.1, CSS0031957.1, CSS0032115.1, CSS0033260.1, CSS0033516.1, CSS0033899.1, CSS0034389.1, CSS0035827.1, CSS0037253.1, CSS0037392.1, CSS0039820.1, CSS0042432.1, CSS0042881.1, CSS0043088.1, CSS0044799.1, CSS0045244.1, CSS0045…	KZM81469, KZM81470, KZM81471, KZM81472, KZM81473, KZN04621	Dlo_alt0016F-020-01-1.1_g00030.1, Dlo_alt0138F-010-01.1_g00010.1, Dlo_alt0429F-005-01.1_g00030.1, Dlo_pri0016F.1_g00520.1, Dlo_pri0016F.1_g00550.1, Dlo_pri0016F.1_g00560.1, Dlo_pri0016F.1_g00610.1, Dlo_pri0023F.1_g01110.1, Dlo_pri0023F.1_g01150.1, Dlo_pri0045F.1_g02670.1, Dlo_pri0045F.1_g02770.1, Dlo_pri0047F.1_g00730.1, Dlo_pri0047F.1_g00740.1, Dlo_pri0063F.1_g01870.1, Dlo_pri0138F.1_g00890.1, D…	Eucgr.B02563.1.p, Eucgr.C04261.1.p, Eucgr.G01342.1.p, Eucgr.G01348.1.p, Eucgr.H00261.1.p, Eucgr.H00262.1.p, Eucgr.H00263.1.p, Eucgr.H00266.1.p, Eucgr.H00268.1.p, Eucgr.H00270.1.p, Eucgr.H00273.1.p, Eucgr.H00275.1.p, Eucgr.H00277.1.p, Eucgr.H00279.1.p, Eucgr.H00502.1.p, Eucgr.H00691.1.p, Eucgr.H00692.1.p, Eucgr.H00694.1.p, Eucgr.H00695.1.p, Eucgr.H00697.1.p, Eucgr.H00698.1.p, Eucgr.I01103.1.p, Euc…	XP_010908641.1, XP_010908653.2, XP_010908661.1, XP_010928523.1, XP_010936372.1, XP_010943217.1, XP_010943278.1	Gb_14882, Gb_14883, Gb_14884, Gb_14885, Gb_14886, Gb_15491, Gb_30407, Gb_31206, Gb_31207, Gb_33844, Gb_33846, Gb_33847, Gb_33848, Gb_33849, Gb_33856	Glyma.01G036000.1, Glyma.02G029900.1, Glyma.08G125600.1, Glyma.09G245900.1, Glyma.09G246000.1, Glyma.10G262700.1, Glyma.13G061400.1, Glyma.13G061500.1, Glyma.13G061600.1, Glyma.13G173900.1, Glyma.16G158100.1, Glyma.17G166500.1, Glyma.18G247000.1, Glyma.18G247100.1, Glyma.19G025100.1, Glyma.19G025200.1, Glyma.20G128100.1	Migut.B00392.1, Migut.C00347.1, Migut.G00836.1, Migut.G00840.1, Migut.G00842.1, Migut.G00850.1, Migut.G01085.1, Migut.K00203.1, Migut.L01449.1, Migut.N03050.1		GWHPAAYW014416, GWHPAAYW023911, GWHPAAYW027623	LOC_Os01g49230.1, LOC_Os01g49240.1, LOC_Os02g09510.1, LOC_Os03g48740.1, LOC_Os04g12690.1, LOC_Os04g12720.1, LOC_Os04g12900.1, LOC_Os04g12950.1, LOC_Os04g12960.1, LOC_Os04g12970.1, LOC_Os04g12980.1, LOC_Os05g47950.1, LOC_Os09g34214.1, LOC_Os09g34230.1, LOC_Os09g34250.1, LOC_Os09g34270.1		KAF7123856.1, KAF7124963.1, KAF7126623.1, KAF7133265.1, KAF7146045.1, KAF7146584.1, KAF7149590.1, KAF7150287.1, KAF7150453.1, KAF7151045.1, KAF7151505.1	Sobic.001G129900.1.p, Sobic.001G238500.1.p, Sobic.001G259200.1.p, Sobic.001G325400.1.p, Sobic.001G325600.1.p, Sobic.002G265400.1.p, Sobic.002G265500.1.p, Sobic.002G265600.1.p, Sobic.002G265800.1.p, Sobic.002G265900.1.p, Sobic.003G062600.1.p, Sobic.003G075901.1.p, Sobic.003G076100.1.p, Sobic.004G071200.2.p, Sobic.006G024000.1.p, Sobic.009G224100.1.p, Sobic.010G115000.1.p	Solyc01g107560.2.1, Solyc04g082860.1.1, Solyc05g006140.1.1, Solyc05g006150.1.1, Solyc06g007650.1.1, Solyc08g006330.2.1, Solyc08g006350.2.1, Solyc08g006360.1.1, Solyc08g006370.1.1, Solyc08g006380.2.1, Solyc08g006390.1.1, Solyc08g006410.2.1, Solyc08g014050.1.1, Solyc08g016240.1.1, Solyc08g016260.1.1, Solyc08g062220.2.1, Solyc09g092490.2.1, Solyc12g096820.1.1, Solyc12g096830.1.1, Solyc12g096870.1.1	116931, 12509, 15423, 178031, 235293, 27243, 445660, 68664	Thecc1EG000702t1, Thecc1EG002583t1, Thecc1EG002589t1, Thecc1EG002594t1, Thecc1EG002602t1, Thecc1EG007146t1, Thecc1EG007147t1, Thecc1EG010198t1, Thecc1EG011281t1, Thecc1EG011989t1, Thecc1EG019796t1, Thecc1EG019800t1, Thecc1EG019801t1, Thecc1EG019803t1	VaccDscaff22-augustus-gene-308.35, VaccDscaff43-augustus-gene-68.29	GSVIVT01001521001, GSVIVT01005733001, GSVIVT01005737001, GSVIVT01007815001, GSVIVT01020177001, GSVIVT01031580001, GSVIVT01031605001, GSVIVT01037921001, GSVIVT01038200001, GSVIVT01038203001, GSVIVT01038204001, GSVIVT01038206001, GSVIVT01038207001, GSVIVT01038209001	AC199541.4_FGP001, AC199541.4_FGP007, GRMZM2G022101_P01, GRMZM2G022212_P01, GRMZM2G024131_P01, GRMZM2G035282_P01, GRMZM2G050748_P01, GRMZM2G055446_P01, GRMZM2G063042_P01, GRMZM2G073244_P01, GRMZM2G078465_P01, GRMZM2G095280_P01, GRMZM2G171548_P01, GRMZM2G304712_P01, GRMZM2G334336_P01, GRMZM2G345687_P01, GRMZM2G417945_P01
OG0000004	PSS04012.1, PSS21471.1, PSS24271.1, PSS26796.1, PSS30031.1, PSS31575.1, PSS36657.1, PSS36659.1	evmmodelAsparagusV1_021600, evmmodelAsparagusV1_02631, evmmodelAsparagusV1_032456, evmmodelAsparagusV1_041938, evmmodelAsparagusV1_041940, evmmodelAsparagusV1_043227, evmmodelAsparagusV1_043228, evmmodelAsparagusV1_04742, evmmodelAsparagusV1_061024, evmmodelAsparagusV1_061025, evmmodelAsparagusV1_08788	AT2G22590.1, AT5G49690.1, AT5G65550.1	evm_27.model.AmTr_v1.0_scaffold00033.204, evm_27.model.AmTr_v1.0_scaffold00033.207, evm_27.model.AmTr_v1.0_scaffold00033.210, evm_27.model.AmTr_v1.0_scaffold00092.2	Bradi1g04880.1, Bradi1g04890.1, Bradi1g04903.1, Bradi1g10820.1, Bradi1g10831.1, Bradi1g10840.1, Bradi1g10850.1, Bradi1g10860.1, Bradi1g28180.3, Bradi2g34495.1, Bradi2g55960.1, Bradi3g01880.1, Bradi3g15530.2, Bradi5g21170.1, Bradi5g21180.1, Bradi5g21190.2	Cc00_g17850, Cc00_g24310, Cc00_g24320, Cc00_g31460, Cc02_g20860, Cc07_g13900, Cc07_g13910, Cc07_g13920, Cc07_g13930, Cc07_g13950, Cc10_g08470, Cc10_g08480, Cc11_g01180			CSS0002396.1, CSS0002553.1, CSS0003236.1, CSS0009642.1, CSS0010426.1, CSS0012869.1, CSS0019985.1, CSS0022064.1, CSS0022796.1, CSS0030653.1, CSS0030943.1, CSS0038385.1, CSS0046455.1, CSS0047361.1, CSS0048872.1	KZM91028, KZM91029, KZM91242, KZM97357, KZM98459, KZN04887	Dlo_alt0190F-001-01.1_g00080.1, Dlo_alt0190F-001-01.1_g00110.1, Dlo_alt0190F-001-01.1_g00190.1, Dlo_pri0029F.1_g01720.1, Dlo_pri0031F.1_g05610.1, Dlo_pri0031F.1_g05630.1, Dlo_pri0031F.1_g05700.1, Dlo_pri0031F.1_g05710.1, Dlo_pri0060F.1_g02400.1, Dlo_pri0081F.1_g02470.1, Dlo_pri0190F.1_g01770.1, Dlo_pri0190F.1_g01810.1, Dlo_pri0190F.1_g01860.1, Dlo_pri0190F.1_g01900.1, Dlo_pri0281F.1_g00030.1, Dlo…	Eucgr.C00854.1.p, Eucgr.C00856.1.p, Eucgr.C00857.1.p, Eucgr.C00858.1.p, Eucgr.C00861.1.p, Eucgr.C00863.1.p, Eucgr.C00864.1.p, Eucgr.C03411.1.p, Eucgr.C03413.1.p, Eucgr.C03414.1.p, Eucgr.F00432.1.p, Eucgr.H02441.1.p, Eucgr.H02443.1.p, Eucgr.H02445.1.p, Eucgr.H02446.1.p, Eucgr.I02617.1.p	XP_010905696.1, XP_010910495.1, XP_010927293.1, XP_010928970.1, XP_010934404.1, XP_010934416.1, XP_010938196.1, XP_010938322.2, XP_010938324.2, XP_010942592.1, XP_019703176.1, XP_029116382.1	Gb_04189, Gb_24439, Gb_33790, Gb_33791, Gb_37848	Glyma.07G067200.1, Glyma.07G067300.1, Glyma.08G181000.1, Glyma.10G104700.1, Glyma.15G051400.1, Glyma.16G033200.1, Glyma.18G148200.1, Glyma.18G148500.1	Migut.B01787.1, Migut.D01686.1, Migut.F01592.1, Migut.H02283.1, Migut.H02284.1		GWHPAAYW015976, GWHPAAYW016581, GWHPAAYW016586, GWHPAAYW016587, GWHPAAYW017849	LOC_Os01g64540.1, LOC_Os02g37690.1, LOC_Os02g56010.1, LOC_Os03g49550.1, LOC_Os03g59030.1, LOC_Os06g11270.1, LOC_Os07g10160.1, LOC_Os07g10190.1, LOC_Os07g10230.1, LOC_Os07g10240.1, LOC_Os10g03320.1, LOC_Os12g37510.1		KAF7129228.1, KAF7129422.1, KAF7130028.1, KAF7130835.1, KAF7134572.1, KAF7134744.1, KAF7135368.1, KAF7136615.1, KAF7137191.1, KAF7138574.1, KAF7138612.1, KAF7138856.1, KAF7140047.1	Sobic.001G049700.1.p, Sobic.001G049900.2.p, Sobic.001G050000.1.p, Sobic.001G123900.1.p, Sobic.002G070800.1.p, Sobic.002G218800.1.p, Sobic.003G366600.1.p, Sobic.003G366700.1.p	Solyc00g227860.1.1, Solyc02g070020.1.1, Solyc05g051360.1.1, Solyc11g010740.1.1, Solyc11g010760.1.1, Solyc11g010780.1.1, Solyc11g010790.1.1, Solyc11g010800.1.1, Solyc11g010810.1.1		Thecc1EG000968t1, Thecc1EG000970t1, Thecc1EG005283t1, Thecc1EG005284t1, Thecc1EG034529t1, Thecc1EG037607t1, Thecc1EG037611t1, Thecc1EG037612t1, Thecc1EG037614t1	VaccDscaff22-augustus-gene-16.38, VaccDscaff22-augustus-gene-17.26, VaccDscaff22-processed-gene-16.5, VaccDscaff38-processed-gene-65.5, VaccDscaff38-snap-gene-65.37, VaccDscaff38-snap-gene-66.38	GSVIVT01003961001, GSVIVT01015164001, GSVIVT01015165001, GSVIVT01026987001	GRMZM2G022266_P01, GRMZM2G061289_P01, GRMZM2G061321_P01, GRMZM2G066067_P01, GRMZM2G135722_P01, GRMZM2G180283_P01
OG0000005	PSR87719.1, PSR87720.1, PSR87721.1, PSS35111.1	evmmodelAsparagusV1_081649	AT3G02100.1	evm_27.model.AmTr_v1.0_scaffold00110.74, evm_27.model.AmTr_v1.0_scaffold00110.76, evm_27.model.AmTr_v1.0_scaffold00110.79, evm_27.model.AmTr_v1.0_scaffold00110.81, evm_27.model.AmTr_v1.0_scaffold00110.83, evm_27.model.AmTr_v1.0_scaffold00110.85, evm_27.model.AmTr_v1.0_scaffold00110.87	Bradi1g08140.1, Bradi1g08145.1, Bradi1g08150.1, Bradi1g08157.1, Bradi1g08177.1, Bradi1g08190.1, Bradi3g17476.1, Bradi4g15800.1, Bradi4g15800.2	Cc00_g03630, Cc00_g17160, Cc00_g18690, Cc00_g21850, Cc00_g21880, Cc00_g24150, Cc02_g31930, Cc02_g31950, Cc04_g13140, Cc07_g04130, Cc10_g14860, Cc11_g03430, Cc11_g05570, Cc11_g05580, Cc11_g05690			CSS0005171.1, CSS0011190.1, CSS0029346.1, CSS0033519.1, CSS0035545.1, CSS0040900.1, CSS0045854.1, CSS0047809.1		Dlo_alt0001F-044-01.1_g00040.1, Dlo_alt0001F-044-01.1_g00100.1, Dlo_pri0000F.1_g06810.1, Dlo_pri0001F.1_g05970.1, Dlo_pri0001F.1_g06030.1, Dlo_pri0001F.1_g06110.1	Eucgr.B00577.1.p, Eucgr.H02703.1.p, Eucgr.H02704.1.p, Eucgr.H02711.1.p, Eucgr.H02712.1.p, Eucgr.H02730.1.p, Eucgr.H02732.1.p, Eucgr.K02510.1.p, Eucgr.K02512.1.p, Eucgr.K02513.1.p, Eucgr.K02515.1.p, Eucgr.K02516.1.p	XP_010923595.1, XP_010923599.1, XP_010923600.1, XP_010923602.3, XP_010923603.1, XP_010936390.1, XP_029120841.1, XP_029120842.1	Gb_00339, Gb_00341, Gb_00346, Gb_05347, Gb_05348, Gb_05349, Gb_05350, Gb_05353, Gb_09277, Gb_10034, Gb_12036, Gb_18329, Gb_19779, Gb_27270, Gb_27271, Gb_28595, Gb_36255, Gb_36256	Glyma.01G085400.1, Glyma.01G085600.1, Glyma.01G085700.1, Glyma.01G085800.1, Glyma.05G055300.1, Glyma.08G244500.1, Glyma.08G244600.1, Glyma.08G244700.1, Glyma.08G244800.1, Glyma.13G056600.3, Glyma.13G056800.1, Glyma.18G265700.1, Glyma.18G265800.1, Glyma.18G265900.1, Glyma.18G266000.1, Glyma.18G266100.1, Glyma.19G029300.1, Glyma.19G029500.1, Glyma.19G029700.1	Migut.A00694.1, Migut.A00700.1, Migut.H00633.1, Migut.H00634.1, Migut.K01284.1		GWHPAAYW019970, GWHPAAYW020183, GWHPAAYW023147, GWHPAAYW024805, GWHPAAYW024810, GWHPAAYW024831, GWHPAAYW024832, GWHPAAYW024834, GWHPAAYW024840, GWHPAAYW024841, GWHPAAYW024844, GWHPAAYW024845, GWHPAAYW024846, GWHPAAYW024849, GWHPAAYW024850, GWHPAAYW024852, GWHPAAYW024856, GWHPAAYW024859, GWHPAAYW024864	LOC_Os03g55010.1, LOC_Os03g55020.1, LOC_Os03g55030.1, LOC_Os03g55040.1, LOC_Os03g55050.1, LOC_Os10g17489.1, LOC_Os10g18480.1, LOC_Os10g18510.1, LOC_Os10g18530.1		KAF7129045.1, KAF7129268.1, KAF7130260.1, KAF7130432.1	Sobic.001G044400.1.p, Sobic.001G084200.2.p, Sobic.001G084300.1.p, Sobic.001G084400.1.p, Sobic.001G084500.1.p, Sobic.001G084600.1.p, Sobic.001G084700.1.p, Sobic.005G071300.2.p, Sobic.005G071500.1.p, Sobic.007G047200.1.p	Solyc02g066960.2.1, Solyc02g088750.1.1	10077, 111188, 111448, 111464, 111636, 111946, 115886, 127915, 128032, 128107, 134899, 15329, 160724, 162354, 177943, 179380, 18145, 183183, 186767, 2049, 22903, 419489, 430671, 447949, 447950, 84695	Thecc1EG014185t1, Thecc1EG014196t1, Thecc1EG014202t1, Thecc1EG014209t1, Thecc1EG018732t1, Thecc1EG018735t1, Thecc1EG018737t1, Thecc1EG018742t1		GSVIVT01007892001, GSVIVT01007898001, GSVIVT01007899001, GSVIVT01012978001, GSVIVT01032925001, GSVIVT01032926001, GSVIVT01032927001, GSVIVT01032930001	GRMZM2G030821_P01, GRMZM2G031138_P01, GRMZM2G046994_P01, GRMZM2G098890_P01, GRMZM2G098892_P02, GRMZM2G128504_P01, GRMZM2G130256_P01, GRMZM2G328224_P01, GRMZM2G363545_P01, GRMZM5G818068_P01
OG0000006	PSS01783.1, PSS15686.1, PSS21174.1, PSS21175.1, PSS33571.1, PSS33572.1, PSS33573.1, PSS35017.1			evm_27.model.AmTr_v1.0_scaffold00039.37, evm_27.model.AmTr_v1.0_scaffold00039.39, evm_27.model.AmTr_v1.0_scaffold00039.59, evm_27.model.AmTr_v1.0_scaffold00039.69	Bradi2g06130.1, Bradi5g18010.1, Bradi5g18020.1, Bradi5g18030.1, Bradi5g18040.1	Cc00_g00010, Cc06_g17770, Cc06_g17780, Cc06_g17790, Cc06_g17800, Cc06_g17810, Cc06_g17820, Cc06_g17830, Cc06_g17840, Cc06_g17850			CSS0002451.1, CSS0002539.1, CSS0009586.1, CSS0010900.1, CSS0011526.1, CSS0019374.1, CSS0019832.1, CSS0020451.1, CSS0021469.1, CSS0027523.1, CSS0028317.1, CSS0031056.1, CSS0037130.1, CSS0037555.1, CSS0038690.1, CSS0042538.1, CSS0048325.1	KZM84744, KZM88191, KZM91144, KZM92131, KZM92133, KZM93732, KZM93733, KZM93734, KZM93735, KZM93736, KZM93737, KZM95776, KZM95777, KZM99028, KZM99029, KZM99030, KZN00998, KZN05385, KZN10429	Dlo_pri0267F.1_g01850.1, Dlo_pri0687F.1_g00190.1, Dlo_pri0687F.1_g00220.1, Dlo_pri0687F.1_g00250.1, Dlo_pri0687F.1_g00290.1, Dlo_pri0687F.1_g00330.1, Dlo_pri0687F.1_g00400.1	Eucgr.A02308.1.p, Eucgr.A02314.1.p, Eucgr.A02318.1.p, Eucgr.A02320.1.p, Eucgr.A02321.1.p, Eucgr.A02323.1.p, Eucgr.A02326.1.p, Eucgr.A02328.1.p, Eucgr.A02329.1.p, Eucgr.A02330.1.p, Eucgr.B02735.1.p	XP_010910133.1, XP_010918553.1	Gb_04478, Gb_04479, Gb_04484, Gb_07986, Gb_07987, Gb_07988	Glyma.02G184200.1, Glyma.02G186000.1, Glyma.03G134500.1, Glyma.10G107900.1, Glyma.10G108400.1, Glyma.19G136700.1	Migut.B00972.1, Migut.J01733.1, Migut.J01734.1, Migut.J01736.1, Migut.J01737.1, Migut.J01738.1, Migut.K00096.1, Migut.K00097.1, Migut.K00099.1, Migut.K00100.1		GWHPAAYW018525	LOC_Os04g46970.1, LOC_Os04g46980.1, LOC_Os04g46990.1, LOC_Os04g47720.1, LOC_Os04g47770.1, LOC_Os05g45150.1, LOC_Os07g46610.1		KAF7131497.1, KAF7144415.1, KAF7144542.1, KAF7144993.1, KAF7146182.1, KAF7146227.1, KAF7146386.1, KAF7146507.1, KAF7147010.1	Sobic.002G405000.1.p, Sobic.006G048000.1.p, Sobic.006G174000.1.p, Sobic.006G174300.1.p, Sobic.006G174400.2.p, Sobic.006G174500.1.p, Sobic.006G174600.1.p, Sobic.010G238400.1.p	Solyc04g008310.1.1, Solyc04g008330.1.1, Solyc04g016190.1.1, Solyc04g016200.1.1, Solyc04g016210.2.1, Solyc04g016230.2.1, Solyc05g012670.1.1, Solyc05g053120.1.1, Solyc05g053400.1.1, Solyc06g062330.1.1, Solyc07g006800.1.1, Solyc07g043480.1.1, Solyc10g079320.1.1, Solyc10g079330.1.1, Solyc10g079340.1.1, Solyc10g079350.1.1, Solyc10g079930.1.1, Solyc10g079950.1.1, Solyc10g079980.1.1, Solyc11g066670.1.1,…	104303, 439509, 95596, 97269	Thecc1EG024594t1, Thecc1EG024595t1	VaccDscaff10-augustus-gene-140.32, VaccDscaff10-augustus-gene-140.33, VaccDscaff10-processed-gene-141.9, VaccDscaff10-processed-gene-142.13, VaccDscaff10-processed-gene-142.22, VaccDscaff10-processed-gene-142.27, VaccDscaff10-processed-gene-143.6, VaccDscaff10-snap-gene-140.40, VaccDscaff10-snap-gene-141.38, VaccDscaff10-snap-gene-141.39, VaccDscaff10-snap-gene-142.39, VaccDscaff10-snap-gene-143.…	GSVIVT01033243001	GRMZM2G075387_P01, GRMZM2G086925_P01, GRMZM2G110511_P01, GRMZM2G120016_P01, GRMZM2G168474_P01
OG0000007	PSR89884.1, PSR92961.1, PSR98043.1, PSR98200.1, PSR98772.1, PSR98773.1, PSS11915.1, PSS11918.1, PSS11920.1, PSS11922.1, PSS11924.1, PSS11926.1, PSS33506.1, PSS34737.1	evmmodelAsparagusV1_043577		evm_27.model.AmTr_v1.0_scaffold00040.190	Bradi1g18140.1	Cc00_g12380, Cc01_g09650, Cc02_g10010, Cc02_g10030, Cc02_g10040, Cc02_g10050, Cc06_g22610, Cc07_g18040, Cc08_g04700, Cc10_g13030, Cc10_g13040, Cc10_g13070, Cc11_g06140, Cc11_g06150, Cc11_g14430, Cc11_g17190			CSS0000389.1, CSS0002110.1, CSS0007255.1, CSS0007733.1, CSS0008350.1, CSS0011196.1, CSS0012277.1, CSS0015472.1, CSS0017126.1, CSS0019095.1, CSS0019479.1, CSS0020394.1, CSS0021985.1, CSS0022792.1, CSS0022802.1, CSS0024992.1, CSS0025403.1, CSS0027505.1, CSS0029555.1, CSS0029726.1, CSS0033369.1, CSS0040800.1, CSS0044253.1, CSS0044625.1	KZM80674, KZM81569, KZM85924, KZM93021, KZM95726, KZM95727, KZN03866, KZN03939, KZN05523, KZN05527, KZN05531	Dlo_alt0030F-023-01.1_g00010.1, Dlo_alt0088F-002-01.1_g00060.1, Dlo_alt0088F-002-01.1_g00080.1, Dlo_alt0437F-003-01.1_g00010.1, Dlo_alt1077F-001-01.1_g00030.1, Dlo_alt1077F-002-01.1_g00020.1, Dlo_pri0030F.1_g00360.1, Dlo_pri0074F.1_g03670.1, Dlo_pri0088F.1_g02940.1, Dlo_pri0088F.1_g02950.1, Dlo_pri0088F.1_g02980.1, Dlo_pri0088F.1_g03010.1, Dlo_pri0088F.1_g03120.1, Dlo_pri0088F.1_g03180.1, Dlo_pri…	Eucgr.B03886.1.p, Eucgr.J00447.1.p, Eucgr.J01005.1.p, Eucgr.J01006.1.p, Eucgr.J01007.1.p, Eucgr.J01008.1.p, Eucgr.J01009.1.p, Eucgr.J01013.1.p, Eucgr.J01015.1.p, Eucgr.J02585.1.p		Gb_07039, Gb_14245, Gb_15187, Gb_24433, Gb_24438, Gb_25205, Gb_33582, Gb_38449, Gb_38450, Gb_40285, Gb_40295		Migut.B01568.1, Migut.F00894.1, Migut.F01669.1, Migut.G00200.1, Migut.G00201.1, Migut.G00202.1, Migut.J01722.1, Migut.J01723.1, Migut.J01724.1, Migut.J01793.1, Migut.N00116.1, Migut.N00117.1, Migut.N00118.1		GWHPAAYW000905, GWHPAAYW015368	LOC_Os07g47550.1		KAF7113308.1, KAF7115197.1, KAF7131532.1, KAF7131793.1, KAF7133006.1, KAF7133161.1, KAF7133194.1, KAF7133290.1, KAF7143956.1, KAF7146396.1, KAF7147226.1, KAF7148128.1, KAF7149397.1, KAF7153443.1	Sobic.001G223400.1.p, Sobic.002G413200.1.p	Solyc01g067350.2.1, Solyc01g095760.2.1, Solyc02g065670.1.1, Solyc03g071850.1.1, Solyc03g078240.1.1, Solyc04g081830.1.1, Solyc05g005930.1.1, Solyc07g043500.1.1, Solyc11g007350.1.1, Solyc11g007370.1.1, Solyc11g007380.1.1, Solyc11g007390.1.1, Solyc11g007450.1.1, Solyc11g007460.1.1, Solyc11g007470.1.1, Solyc11g007480.1.1, Solyc11g007490.1.1, Solyc11g007500.1.1	157053	Thecc1EG041491t1	VaccDscaff10-processed-gene-159.9, VaccDscaff8-processed-gene-177.1	GSVIVT01026464001, GSVIVT01034736001	GRMZM2G163519_P01, GRMZM2G174192_P01
OG0000008	PSS23929.1, PSS23930.1, PSS23931.1, PSS34574.1, PSS34575.1, PSS34807.1	evmmodelAsparagusV1_012165, evmmodelAsparagusV1_012166, evmmodelAsparagusV1_012167, evmmodelAsparagusV1_012192	AT1G05530.1, AT1G05560.1, AT4G14090.1, AT4G15550.1	evm_27.model.AmTr_v1.0_scaffold00032.150	Bradi1g37030.1, Bradi1g37050.1, Bradi2g05042.1, Bradi2g05050.1, Bradi2g12347.1, Bradi4g26560.1, Bradi4g42997.1	Cc00_g14400, Cc00_g14420, Cc00_g14440, Cc00_g28270, Cc00_g28330, Cc00_g28340, Cc03_g09220, Cc03_g09230, Cc03_g09270, Cc03_g09290, Cc03_g09300, Cc03_g09310			CSS0000554.1, CSS0006081.1, CSS0009972.1, CSS0011048.1, CSS0013268.1, CSS0016390.1, CSS0020290.1, CSS0023219.1, CSS0028916.1, CSS0036201.1, CSS0043878.1, CSS0043928.1, CSS0046076.1, CSS0046419.1	KZM85073, KZM98122, KZN04900	Dlo_pri0235F.1_g00080.1, Dlo_pri0235F.1_g00090.1, Dlo_pri0235F.1_g00100.1, Dlo_pri0235F.1_g00200.1, Dlo_pri0235F.1_g00220.1, Dlo_pri0235F.1_g00290.1, Dlo_pri0246F.1_g00040.1, Dlo_pri0246F.1_g00050.1, Dlo_pri0246F.1_g00080.1, Dlo_pri0246F.1_g00090.1, Dlo_pri0246F.1_g00130.1, Dlo_pri0246F.1_g00140.1, Dlo_pri0246F.1_g00160.1, Dlo_pri0246F.1_g00170.1	Eucgr.D01218.1.p, Eucgr.H00001.1.p, Eucgr.H00004.1.p, Eucgr.H00503.1.p, Eucgr.H02638.1.p, Eucgr.H02639.1.p, Eucgr.H02640.1.p, Eucgr.H02641.1.p, Eucgr.H02642.1.p, Eucgr.H02643.1.p, Eucgr.H02644.1.p, Eucgr.L00631.1.p, Eucgr.L00632.1.p, Eucgr.L00634.1.p, Eucgr.L00635.1.p, Eucgr.L00636.1.p, Eucgr.L01046.1.p	XP_010915038.1, XP_010917296.1, XP_010925318.1, XP_019707298.1, XP_029118961.1		Glyma.05G150600.1, Glyma.05G150700.1, Glyma.08G107500.1, Glyma.08G107600.1, Glyma.18G003100.1	Migut.E01173.1, Migut.G00802.1, Migut.G00803.1, Migut.G00804.1, Migut.G00805.1, Migut.G01350.1, Migut.M01762.1, Migut.M01763.1, Migut.N00429.1		GWHPAAYW012106, GWHPAAYW012107, GWHPAAYW014728, GWHPAAYW018003, GWHPAAYW018069	LOC_Os01g08440.1, LOC_Os02g10880.1, LOC_Os06g39270.1, LOC_Os06g39330.1, LOC_Os11g04860.1		KAF7112595.1, KAF7112813.1, KAF7134301.1, KAF7150085.1, KAF7150092.1, KAF7150216.1, KAF7150621.1, KAF7150824.1, KAF7150867.1, KAF7151484.1, KAF7151643.1, KAF7151787.1, KAF7152094.1	Sobic.003G042900.1.p, Sobic.005G032000.1.p, Sobic.005G032200.2.p, Sobic.006G097800.2.p, Sobic.008G011700.1.p, Sobic.010G178900.1.p, Sobic.010G179000.1.p, Sobic.010G179150.1.p, Sobic.010G179500.1.p	Solyc03g058370.1.1, Solyc05g053820.2.1, Solyc07g008230.1.1, Solyc09g092480.1.1, Solyc09g092500.1.1, Solyc12g098580.1.1, Solyc12g098590.1.1, Solyc12g098600.1.1		Thecc1EG006309t1, Thecc1EG006310t1, Thecc1EG006311t1, Thecc1EG006312t1, Thecc1EG020202t1, Thecc1EG020203t1, Thecc1EG046220t1		GSVIVT01017303001, GSVIVT01031581001, GSVIVT01031584001, GSVIVT01031585001, GSVIVT01031592001, GSVIVT01031600001, GSVIVT01031613001, GSVIVT01031614001, GSVIVT01031615001	GRMZM2G106443_P01, GRMZM2G319965_P01, GRMZM2G344993_P01, GRMZM2G363554_P01, GRMZM2G457929_P01, GRMZM2G475884_P01, GRMZM5G832805_P01, GRMZM5G896260_P01
OG0000009	PSR95080.1, PSS32566.1, PSS34515.1, PSS34516.1, PSS34517.1		AT2G26480.1, AT3G11340.1, AT3G46650.1, AT3G46660.1, AT3G46670.1, AT3G46680.1, AT3G46690.1, AT3G46700.1, AT3G46720.1, AT3G55700.1, AT3G55710.1, AT5G05860.1, AT5G05870.1, AT5G05880.1, AT5G05890.1, AT5G05900.1, AT5G37950.1, AT5G38010.1, AT5G38040.1, AT5G59580.1, AT5G59590.1	evm_27.model.AmTr_v1.0_scaffold00165.10, evm_27.model.AmTr_v1.0_scaffold00165.17, evm_27.model.AmTr_v1.0_scaffold00165.8	Bradi1g53520.1, Bradi1g53527.1, Bradi1g53540.2, Bradi1g53550.1, Bradi1g53560.1, Bradi2g19780.1, Bradi4g41410.1	Cc01_g06490, Cc01_g13570, Cc02_g30770, Cc03_g09610, Cc03_g09630, Cc09_g08130, Cc11_g03080, Cc11_g03100, Cc11_g03130, Cc11_g03140			CSS0042294.1	KZM87747, KZM91027, KZM91030, KZM95692, KZN04885, KZN05083, KZN05084, KZN05085, KZN05086	Dlo_alt0047F-008-01.1_g00030.1, Dlo_pri0024F.1_g01970.1, Dlo_pri0024F.1_g01980.1, Dlo_pri0024F.1_g01990.1, Dlo_pri0024F.1_g02010.1, Dlo_pri0047F.1_g04440.1	Eucgr.A00424.1.p, Eucgr.B02291.1.p, Eucgr.B02292.1.p, Eucgr.G03006.1.p, Eucgr.G03007.1.p, Eucgr.G03009.1.p, Eucgr.G03010.1.p, Eucgr.G03012.1.p, Eucgr.G03013.1.p, Eucgr.G03014.1.p, Eucgr.J00970.1.p, Eucgr.J00971.1.p, Eucgr.J00972.1.p, Eucgr.J00973.1.p, Eucgr.J01962.1.p, Eucgr.J01963.1.p, Eucgr.J01967.1.p, Eucgr.J01968.1.p, Eucgr.J01971.1.p, Eucgr.J01973.1.p, Eucgr.L02290.1.p	XP_010923187.1		Glyma.11G134300.1, Glyma.11G225500.1, Glyma.11G225600.1, Glyma.12G058300.1	Migut.N00902.1		GWHPAAYW019073	LOC_Os03g60960.1, LOC_Os07g13634.1, LOC_Os07g13660.1, LOC_Os07g13770.1, LOC_Os07g13800.1, LOC_Os07g13810.1, LOC_Os11g25454.1			Sobic.001G030500.1.p, Sobic.001G030600.1.p, Sobic.002G085100.1.p, Sobic.002G085200.1.p, Sobic.002G085300.1.p, Sobic.002G085400.1.p, Sobic.002G085700.1.p, Sobic.002G085800.2.p, Sobic.002G088000.1.p, Sobic.009G230400.2.p, Sobic.010G249800.1.p	Solyc03g078780.1.1, Solyc03g078810.2.1, Solyc06g076550.2.1, Solyc10g084890.1.1, Solyc10g085230.1.1, Solyc10g085240.1.1, Solyc10g085280.1.1	410681, 84680, 85053, 95957	Thecc1EG041715t1, Thecc1EG041725t1, Thecc1EG041727t1, Thecc1EG041745t1, Thecc1EG042636t1, Thecc1EG042640t1, Thecc1EG042641t1	VaccDscaff22-snap-gene-288.34, VaccDscaff43-processed-gene-100.2	GSVIVT01016425001, GSVIVT01016427001, GSVIVT01024836001, GSVIVT01033638001	GRMZM2G047910_P01, GRMZM2G085054_P02, GRMZM2G097030_P01, GRMZM2G117878_P01, GRMZM2G156127_P01, GRMZM2G161335_P01, GRMZM2G173926_P01, GRMZM2G463996_P01, GRMZM2G471160_P01, GRMZM5G815665_P01, GRMZM5G892627_P01
OG0000010	PSS05670.1, PSS05838.1, PSS16444.1	evmmodelAsparagusV1_012808	AT1G50580.1, AT1G64910.1, AT1G64920.1, AT2G22930.1, AT3G29630.1, AT4G09500.2, AT4G27560.1, AT4G27570.1, AT5G53990.1, AT5G54010.1, AT5G54060.1	evm_27.model.AmTr_v1.0_scaffold00013.262, evm_27.model.AmTr_v1.0_scaffold00092.1, evm_27.model.AmTr_v1.0_scaffold00092.3	Bradi1g33490.1, Bradi1g33500.1	Cc01_g16510, Cc01_g16590, Cc01_g16600, Cc02_g14190, Cc05_g11630, Cc05_g11640			CSS0007893.1, CSS0013677.1, CSS0014009.1, CSS0022039.1, CSS0025129.1, CSS0026620.1, CSS0030020.1, CSS0040567.1, CSS0040609.1, CSS0047425.1, CSS0050342.1	KZM84542, KZM91366, KZN05743	Dlo_alt0041F-003-01.1_g00250.1, Dlo_alt0057F-002-01.1_g00030.1, Dlo_pri0041F.1_g03890.1, Dlo_pri0057F.1_g01750.1	Eucgr.F03293.1.p, Eucgr.F03295.1.p, Eucgr.F03296.1.p, Eucgr.F03297.1.p, Eucgr.K01076.1.p, Eucgr.K01079.1.p, Eucgr.L02697.1.p	XP_010909163.1, XP_010909266.1	Gb_35183	Glyma.06G235000.1, Glyma.06G285700.1, Glyma.08G332500.1, Glyma.10G194000.1, Glyma.10G194100.1, Glyma.12G120200.1, Glyma.12G132500.1, Glyma.12G212600.1, Glyma.12G212700.1, Glyma.13G254700.1, Glyma.13G289000.1, Glyma.13G289100.1, Glyma.18G085800.1, Glyma.18G144800.1, Glyma.20G196000.1, Glyma.20G196200.1, Glyma.20G196300.1	Migut.G01283.1, Migut.H01461.1, Migut.I00417.1, Migut.M00773.1, Migut.M01090.1, Migut.M01091.1		GWHPAAYW012124, GWHPAAYW012127, GWHPAAYW012128, GWHPAAYW012129, GWHPAAYW012131, GWHPAAYW012133, GWHPAAYW012134, GWHPAAYW012136, GWHPAAYW012138, GWHPAAYW014749, GWHPAAYW014750, GWHPAAYW019282, GWHPAAYW019283, GWHPAAYW019396, GWHPAAYW019634	LOC_Os11g26950.1, LOC_Os11g27370.1		KAF7120623.1, KAF7120896.1, KAF7134783.1, KAF7139843.1, KAF7141849.1	Sobic.005G033801.1.p, Sobic.005G033900.1.p, Sobic.008G035600.1.p	Solyc04g010110.2.1, Solyc04g079030.2.1, Solyc04g079050.1.1, Solyc09g059170.1.1, Solyc10g008860.1.1		Thecc1EG029781t1, Thecc1EG029782t1, Thecc1EG031649t1, Thecc1EG031666t1, Thecc1EG031667t1, Thecc1EG031668t1, Thecc1EG031672t1	VaccDscaff38-processed-gene-219.4	GSVIVT01014265001, GSVIVT01014267001, GSVIVT01014269001, GSVIVT01014270001, GSVIVT01014271001, GSVIVT01014272001	GRMZM2G015709_P01
OG0000011	PSR88199.1, PSR88200.1, PSR89094.1, PSR89095.1, PSS08020.1, PSS08021.1, PSS08333.1, PSS28938.1		AT1G06000.1, AT1G51210.1, AT1G73880.1, AT5G03490.1		Bradi1g43600.1, Bradi2g10570.1, Bradi3g38930.1, Bradi3g38937.1, Bradi5g10710.1	Cc04_g08150, Cc04_g08160, Cc11_g11430, Cc11_g11440			CSS0002808.1, CSS0008731.1, CSS0008977.1, CSS0009705.1, CSS0011079.1, CSS0016814.1, CSS0017038.1, CSS0018625.1, CSS0019827.1, CSS0029102.1, CSS0032118.1, CSS0037162.1, CSS0040530.1, CSS0045390.1, CSS0048201.1, CSS0048959.1	KZM82570, KZM98620, KZM98621, KZM98622, KZM98623, KZM98624	Dlo_alt0565F-003-01.1_g00010.1, Dlo_alt0565F-003-01.1_g00020.1, Dlo_alt0565F-003-01.1_g00030.1, Dlo_alt0565F-003-01.1_g00040.1, Dlo_alt0565F-004-01.1_g00030.1, Dlo_pri0225F.1_g01720.1, Dlo_pri0565F.1_g00340.1, Dlo_pri0565F.1_g00360.1, Dlo_pri0565F.1_g00410.1, Dlo_pri0565F.1_g00440.1, Dlo_pri0565F.1_g00450.1, Dlo_pri0565F.1_g00470.1, Dlo_pri0565F.1_g00480.1, Dlo_pri0565F.1_g00490.1, Dlo_pri0652F.1…	Eucgr.B00649.1.p, Eucgr.B00650.1.p, Eucgr.B00651.1.p, Eucgr.B00652.1.p, Eucgr.B00655.1.p, Eucgr.G02410.1.p, Eucgr.G02415.1.p	XP_010927997.1, XP_010943331.1, XP_010943338.1, XP_010943339.1, XP_029116545.1	Gb_12767, Gb_14793, Gb_25686	Glyma.01G067100.1, Glyma.06G206700.1, Glyma.14G054400.1	Migut.E00257.1, Migut.J01320.1		GWHPAAYW004520, GWHPAAYW004628, GWHPAAYW015034	LOC_Os04g55680.1, LOC_Os06g17020.1, LOC_Os06g17110.1, LOC_Os06g17120.1, LOC_Os06g17140.1, LOC_Os06g17250.1, LOC_Os06g17260.1, LOC_Os08g38110.1, LOC_Os08g38130.1, LOC_Os08g38160.1		KAF7116615.1, KAF7116641.1, KAF7123423.1, KAF7124127.1, KAF7124243.1, KAF7124318.1, KAF7124721.1, KAF7152229.1, KAF7153782.1	Sobic.006G242200.1.p, Sobic.006G242900.1.p, Sobic.007G223900.1.p, Sobic.010G116900.1.p, Sobic.010G117000.1.p	Solyc03g114710.2.1, Solyc05g010710.1.1	231443	Thecc1EG011420t1, Thecc1EG011426t1, Thecc1EG014397t1, Thecc1EG020025t1		GSVIVT01008168001, GSVIVT01030931001, GSVIVT01030933001	GRMZM2G160523_P01, GRMZM2G301148_P01, GRMZM2G426242_P01
OG0000012	PSR86355.1, PSR95034.1, PSR95035.1, PSR95036.1	evmmodelAsparagusV1_021925, evmmodelAsparagusV1_021926	AT2G30140.1, AT2G30150.1	evm_27.model.AmTr_v1.0_scaffold00002.402, evm_27.model.AmTr_v1.0_scaffold00002.406	Bradi2g21317.3, Bradi2g52740.1, Bradi2g52750.1	Cc01_g14760, Cc01_g14770			CSS0002066.1, CSS0030526.1, CSS0031223.1, CSS0032216.1, CSS0045733.1	KZM94981, KZM94982, KZM94983, KZM94984	Dlo_pri0047F.1_g02570.1, Dlo_pri0047F.1_g02580.1	Eucgr.B00404.1.p, Eucgr.B00406.1.p, Eucgr.B00409.1.p, Eucgr.B00411.1.p, Eucgr.B03993.1.p, Eucgr.B03994.1.p, Eucgr.B03996.1.p, Eucgr.B03997.1.p, Eucgr.J01863.1.p, Eucgr.J01864.1.p, Eucgr.J01867.1.p, Eucgr.J01868.1.p, Eucgr.J01869.1.p, Eucgr.J01870.1.p, Eucgr.J01871.1.p, Eucgr.J01873.1.p, Eucgr.J01874.1.p, Eucgr.J01875.1.p, Eucgr.J01877.1.p, Eucgr.J01880.1.p	XP_010908311.1, XP_010922028.1, XP_010922029.1, XP_010931537.1	Gb_07441, Gb_30616	Glyma.02G230900.1, Glyma.02G231000.1, Glyma.04G188100.1, Glyma.11G164600.1, Glyma.14G198000.1, Glyma.14G198100.1, Glyma.14G198600.1, Glyma.18G057800.1	Migut.D02489.1, Migut.D02490.1		GWHPAAYW017325, GWHPAAYW020747	LOC_Os01g59100.1, LOC_Os01g59110.1, LOC_Os05g41400.1		KAF7120809.1, KAF7121403.1, KAF7147607.1, KAF7152911.1, KAF7154083.1, KAF7154555.1	Sobic.003G328300.1.p, Sobic.003G328400.1.p, Sobic.009G181600.1.p	Solyc06g082300.2.1	168007, 231223, 430669, 448116	Thecc1EG042214t1, Thecc1EG042215t1, Thecc1EG042216t1, Thecc1EG042217t1, Thecc1EG042218t1, Thecc1EG042219t1	VaccDscaff22-augustus-gene-297.26, VaccDscaff22-augustus-gene-297.27, VaccDscaff22-snap-gene-298.47, VaccDscaff43-augustus-gene-80.33, VaccDscaff43-augustus-gene-81.16, VaccDscaff43-augustus-gene-82.22, VaccDscaff43-augustus-gene-83.28, VaccDscaff43-augustus-gene-85.25, VaccDscaff43-augustus-gene-92.28, VaccDscaff43-augustus-gene-92.31, VaccDscaff43-processed-gene-80.18, VaccDscaff43-processed-ge…	GSVIVT01024649001, GSVIVT01024651001, GSVIVT01024653001, GSVIVT01024655001, GSVIVT01024656001, GSVIVT01037367001	GRMZM2G004858_P01, GRMZM2G073376_P02, GRMZM2G440902_P01
OG0000013	PSR86851.1, PSR86854.1, PSR90220.1, PSR90221.1, PSR90222.1, PSR90223.1, PSR90920.1	evmmodelAsparagusV1_101859	AT5G12890.1	evm_27.model.AmTr_v1.0_scaffold00017.275, evm_27.model.AmTr_v1.0_scaffold00039.62, evm_27.model.AmTr_v1.0_scaffold00078.30, evm_27.model.AmTr_v1.0_scaffold00102.66, evm_27.model.AmTr_v1.0_scaffold01218.1	Bradi5g15060.1	Cc01_g04240, Cc03_g10530			CSS0001456.1, CSS0002206.1, CSS0012576.1, CSS0016511.1, CSS0017823.1, CSS0017981.1, CSS0030384.1, CSS0032003.1, CSS0037423.1, CSS0043264.1, CSS0046735.1	KZM82016, KZM82018, KZM82019, KZM92114	Dlo_pri0000F.1_g09400.1, Dlo_pri0000F.1_g09560.1, Dlo_pri0187F.1_g00110.1, Dlo_pri0834F.1_g00050.1	Eucgr.H00443.1.p, Eucgr.H00444.1.p, Eucgr.H00446.1.p, Eucgr.H00447.1.p, Eucgr.H02623.1.p, Eucgr.J00809.1.p	XP_010918853.2, XP_010918857.1, XP_010918859.1, XP_010918860.1, XP_019703330.2	Gb_09991, Gb_16494, Gb_19142, Gb_19257, Gb_24828, Gb_26137, Gb_26138, Gb_26407, Gb_32867, Gb_34095, Gb_34096, Gb_38547	Glyma.02G273400.1, Glyma.14G043700.1, Glyma.14G043800.1, Glyma.15G032000.1	Migut.N00439.1, Migut.N02295.1		GWHPAAYW000762, GWHPAAYW012461	LOC_Os04g20260.1, LOC_Os04g20330.1, LOC_Os04g20474.1, LOC_Os04g42690.1		KAF7112321.1, KAF7120169.1, KAF7121368.1, KAF7133081.1, KAF7136283.1	Sobic.001G164900.1.p, Sobic.001G505800.1.p, Sobic.001G505900.1.p, Sobic.003G095000.1.p, Sobic.006G123700.1.p, Sobic.006G139900.1.p, Sobic.006G268100.1.p, Sobic.009G211800.1.p	Solyc01g006670.2.1, Solyc05g053890.1.1, Solyc11g061980.1.1	152941, 23005	Thecc1EG006551t1, Thecc1EG020055t1, Thecc1EG025176t1, Thecc1EG025177t1, Thecc1EG040533t1	VaccDscaff219-processed-gene-1.14	GSVIVT01025320001, GSVIVT01031678001	GRMZM2G082249_P01, GRMZM2G154558_P01, GRMZM2G159404_P01
OG0000014	PSR86096.1, PSS04285.1, PSS07621.1, PSS26929.1	evmmodelAsparagusV1_083612	AT1G30530.1, AT5G17030.1, AT5G17040.1, AT5G17050.1	evm_27.model.AmTr_v1.0_scaffold00024.70	Bradi1g46850.2	Cc06_g13550, Cc06_g13560, Cc06_g13580			CSS0004477.1, CSS0010045.1, CSS0014534.1, CSS0020068.1, CSS0026138.1, CSS0043119.1, CSS0047476.1	KZM92522, KZM94717, KZN01158	Dlo_pri0263F.1_g01440.1, Dlo_pri0263F.1_g01450.1, Dlo_pri0313F.1_g00170.1, Dlo_pri0313F.1_g00340.1, Dlo_pri0313F.1_g00400.1, Dlo_pri0584F.1_g00580.1, Dlo_pri0584F.1_g00590.1	Eucgr.A02964.1.p, Eucgr.C00191.1.p, Eucgr.C01017.1.p, Eucgr.D00702.1.p, Eucgr.I02607.1.p	XP_010913632.1, XP_010914121.1		Glyma.06G252600.1, Glyma.07G183200.1, Glyma.07G183300.1, Glyma.07G183400.1, Glyma.08G066800.1, Glyma.13G094300.1, Glyma.13G255800.1, Glyma.15G058800.1, Glyma.17G065900.1, Glyma.U001500.1	Migut.J01469.1, Migut.K00257.1		GWHPAAYW016296, GWHPAAYW016298, GWHPAAYW019368	LOC_Os06g09240.1, LOC_Os07g05420.1, LOC_Os08g15330.1		KAF7131770.1, KAF7131875.1, KAF7134695.1, KAF7147120.1, KAF7153309.1, KAF7154178.1	Sobic.002G369600.1.p, Sobic.010G070200.1.p	Solyc07g006720.2.1, Solyc10g083440.1.1	105043, 427660, 445219	Thecc1EG007350t1, Thecc1EG025437t1, Thecc1EG025438t1, Thecc1EG038887t1	VaccDscaff38-augustus-gene-9.29, VaccDscaff38-augustus-gene-9.33	GSVIVT01024419001, GSVIVT01029122001, GSVIVT01029126001, GSVIVT01029129001, GSVIVT01037410001, GSVIVT01037411001, GSVIVT01037413001	GRMZM2G022242_P01, GRMZM2G165390_P01
OG0000015	PSR86378.1, PSR89705.1, PSR98851.1, PSS17461.1, PSS19498.1	evmmodelAsparagusV1_04318, evmmodelAsparagusV1_04386, evmmodelAsparagusV1_101805	AT1G43620.1, AT3G07020.1	evm_27.model.AmTr_v1.0_scaffold00039.156, evm_27.model.AmTr_v1.0_scaffold00040.35	Bradi2g56102.3, Bradi5g01230.1	Cc01_g17300, Cc10_g14450	g4045		CSS0008276.1, CSS0027405.1, CSS0031042.1, CSS0032998.1, CSS0036758.1, CSS0039304.1	KZM98201		Eucgr.B01378.1.p, Eucgr.B01630.1.p, Eucgr.F02699.1.p, Eucgr.H00810.1.p, Eucgr.H01372.1.p	XP_010912004.3, XP_010933168.1, XP_010933170.1, XP_029123014.1		Glyma.02G081000.1, Glyma.03G083100.1, Glyma.09G252900.1, Glyma.10G224000.1, Glyma.18G149700.1, Glyma.18G239800.1, Glyma.20G167900.1	Migut.C00988.1, Migut.D00517.1, Migut.N02257.1, Migut.N03210.1, Migut.N03211.1	Mapoly0072s0049.1	GWHPAAYW000957, GWHPAAYW005819, GWHPAAYW008846	LOC_Os01g64750.1, LOC_Os04g04240.1, LOC_Os04g04254.2, LOC_Os07g23740.3	Pp3c10_2210V3.1, Pp3c26_4700V3.1, Pp3c2_18500V3.1, Pp3c4_26740V3.1, Pp3c9_1480V3.1		Sobic.002G117500.1.p, Sobic.003G368400.1.p, Sobic.006G012900.1.p	Solyc04g051150.2.1	110513, 268403, 74515	Thecc1EG003027t1, Thecc1EG025283t1, Thecc1EG035625t1			GRMZM2G007721_P02, GRMZM2G009626_P02, GRMZM2G021849_P02, GRMZM2G149617_P01
OG0000016	PSS23651.1, PSS23652.1	evmmodelAsparagusV1_041763	AT2G28080.1, AT2G36970.1	evm_27.model.AmTr_v1.0_scaffold00072.71	Bradi3g27610.1	Cc00_g00240, Cc00_g04380, Cc01_g10570, Cc01_g10580			CSS0020428.1, CSS0035048.1	KZM91812, KZM95541		Eucgr.A01691.1.p, Eucgr.B02537.1.p	XP_010907028.1, XP_010907029.1, XP_010907030.1	Gb_00710, Gb_10393, Gb_14879, Gb_14880, Gb_14881, Gb_17246, Gb_26148, Gb_32819		Migut.J00503.1, Migut.J00510.1, Migut.J00513.1, Migut.J00514.1, Migut.J00515.1, Migut.L01696.1			LOC_Os10g30560.1		KAF7144560.1, KAF7153488.1	Sobic.001G236400.1.p	Solyc05g055840.2.1, Solyc08g008450.1.1, Solyc09g008050.2.1, Solyc09g008060.2.1, Solyc10g086240.1.1, Solyc11g006100.1.1	95464	Thecc1EG022206t1, Thecc1EG042134t1	VaccDscaff10-augustus-gene-220.32, VaccDscaff10-processed-gene-220.4, VaccDscaff22-augustus-gene-255.28, VaccDscaff43-augustus-gene-130.40, VaccDscaff8-augustus-gene-233.19, VaccDscaff8-augustus-gene-233.20	GSVIVT01025724001, GSVIVT01031515001	GRMZM2G173315_P01, GRMZM2G337048_P01
OG0000017	PSS05814.1	evmmodelAsparagusV1_043429	AT3G22250.1		Bradi3g49560.1, Bradi5g16210.1	Cc05_g00130				KZN01085	Dlo_pri0196F.1_g00700.1	Eucgr.A00893.1.p, Eucgr.A00894.1.p, Eucgr.A00895.1.p	XP_010906747.2			Migut.M00100.1		GWHPAAYW015636, GWHPAAYW015639, GWHPAAYW026244	LOC_Os02g42280.1, LOC_Os04g44354.1		KAF7124320.1	Sobic.002G173600.1.p, Sobic.004G224400.1.p, Sobic.006G153100.1.p	Solyc12g006430.1.1		Thecc1EG002013t1		GSVIVT01010098001	GRMZM2G021786_P01, GRMZM2G110816_P01, GRMZM2G159918_P01, GRMZM2G432291_P01
OG0000018			AT4G15270.1			Cc00_g34980				KZN00640, KZN01068, KZN01071, KZN01072		Eucgr.A00946.1.p	XP_010924333.1												Thecc1EG002110t1		GSVIVT01023005001, GSVIVT01023084001, GSVIVT01023095001, GSVIVT01029658001
OG0000019	PSS29172.1		AT5G24750.1				g32500		CSS0033747.1, CSS0040815.1				XP_010928800.1, XP_010928801.1		Glyma.08G184700.1				LOC_Os02g11940.1					406232				GRMZM2G105391_P01
OG0000020		evmmodelAsparagusV1_Unassigned1030			Bradi2g20800.1														LOC_Os05g42020.1, LOC_Os05g42040.1, LOC_Os05g42060.1			Sobic.009G187000.1.p, Sobic.009G187200.1.p		111307			GSVIVT01016138001	GRMZM2G042865_P01, GRMZM2G082037_P01
OG0000021					Bradi2g13780.4	Cc04_g06820	g74658						XP_010906977.1		Glyma.05G242000.1		Mapoly0014s0012.1, Mapoly0014s0018.1	GWHPAAYW011594		Pp3c1_26880V3.1								GRMZM2G174675_P01
OG0000022					Bradi5g16100.1, Bradi5g16120.1														LOC_Os04g44240.1, LOC_Os04g44250.1			Sobic.005G192200.1.p, Sobic.006G151600.1.p, Sobic.007G028200.1.p						GRMZM2G035755_P01, GRMZM2G179063_P01, GRMZM5G854655_P01
OG0000023											Dlo_pri0687F.1_g00180.1			Gb_00024							KAF7145046.1, KAF7145927.1		Solyc04g014990.1.1, Solyc04g016220.2.1, Solyc04g026160.1.1	106338, 73316	Thecc1EG024596t1
OG0000024									CSS0008864.1, CSS0013499.1, CSS0030365.1, CSS0035776.1, CSS0039132.1, CSS0042128.1, CSS0046271.1, CSS0047066.1, CSS0047665.1
OG0000025												Eucgr.A00303.1.p, Eucgr.A00304.1.p, Eucgr.A00306.1.p, Eucgr.C01020.1.p, Eucgr.C01021.1.p, Eucgr.C01022.1.p, Eucgr.C01057.1.p, Eucgr.C01063.1.p, Eucgr.L02741.1.p
OG0000026														Gb_24779, Gb_30219, Gb_30221, Gb_30223, Gb_30225, Gb_30227, Gb_30229, Gb_30230, Gb_30234
OG0000027				evm_27.model.AmTr_v1.0_scaffold00479.3		Cc07_g13960																		16568, 26771, 27278, 27279, 37475, 49485
OG0000028										KZN00062		Eucgr.I00447.1.p									KAF7127200.1, KAF7127883.1, KAF7127988.1, KAF7128088.1		Solyc07g043490.1.1, Solyc12g042620.1.1
OG0000029																					KAF7140914.1, KAF7147069.1, KAF7147107.1, KAF7147267.1, KAF7147538.1, KAF7147876.1, KAF7148865.1, KAF7149031.1
OG0000030																Migut.J00504.1, Migut.J00505.1, Migut.J00506.1, Migut.J00507.1, Migut.J00508.1, Migut.J00509.1, Migut.J00512.1
OG0000031					Bradi2g33940.1														LOC_Os05g08750.1			Sobic.009G066100.1.p		84016, 96026				GRMZM2G316030_P01
OG0000032					Bradi4g15480.1								XP_010917832.1						LOC_Os03g53350.1, LOC_Os03g59350.1			Sobic.001G093100.1.p						GRMZM2G074395_P01
OG0000033										KZM92354												Sobic.002G079801.1.p, Sobic.008G149000.1.p, Sobic.010G022700.1.p, Sobic.010G022850.1.p, Sobic.010G245701.1.p
OG0000034												Eucgr.E02345.1.p, Eucgr.E02398.1.p, Eucgr.E02973.1.p, Eucgr.E02976.1.p, Eucgr.E02977.1.p, Eucgr.E02978.1.p
OG0000035																					KAF7150260.1		Solyc01g066080.1.1, Solyc01g066090.1.1, Solyc01g066100.1.1, Solyc01g066110.1.1, Solyc01g066150.1.1
OG0000036					Bradi1g70260.1								XP_019710687.2						LOC_Os03g11350.1			Sobic.001G459700.1.p						GRMZM2G113653_P01
OG0000037						Cc05_g01920, Cc05_g01940, Cc05_g02330				KZM95829, KZM95831
OG0000038												Eucgr.A02709.1.p, Eucgr.A02712.1.p																AC184831.3_FGP003, GRMZM2G074331_P01, GRMZM2G137980_P01
OG0000039					Bradi3g07755.1						Dlo_pri0129F.1_g00620.1								LOC_Os06g10860.1									GRMZM2G161625_P02
OG0000040											Dlo_alt0001F-044-01.1_g00050.1, Dlo_alt0001F-044-01.1_g00110.1, Dlo_pri0001F.1_g05980.1, Dlo_pri0001F.1_g06050.1
OG0000041												Eucgr.C00831.1.p, Eucgr.C00833.1.p, Eucgr.C01016.1.p, Eucgr.L02520.1.p
OG0000042														Gb_03245, Gb_12612, Gb_12613, Gb_36915
OG0000043														Gb_01240, Gb_06412, Gb_16816, Gb_35630
OG0000044														Gb_00200, Gb_08067, Gb_23432, Gb_36881
OG0000045														Gb_02580, Gb_02589, Gb_17582, Gb_17587
OG0000046														Gb_06287, Gb_30787, Gb_40041				GWHPAAYW018178
OG0000047															Glyma.07G254800.1, Glyma.07G254900.1, Glyma.17G019400.1, Glyma.17G019600.1
OG0000048															Glyma.03G032500.1, Glyma.03G032700.1, Glyma.03G032800.1, Glyma.03G032800.2
OG0000049																					KAF7112339.1, KAF7149793.1, KAF7150836.1, KAF7151549.1
OG0000050						Cc03_g15590						Eucgr.L02614.1.p							LOC_Os01g53380.1
OG0000051								Cre13.g585850.t1.2										GWHPAAYW025371	LOC_Os02g26814.1
OG0000052										KZM87748, KZM95691													Solyc03g078790.1.1
OG0000053										KZM86645															Thecc1EG019571t1		GSVIVT01038205001
OG0000054											Dlo_pri0138F.1_g00240.1										KAF7145982.1		Solyc02g068220.1.1
OG0000055														Gb_25835, Gb_25836, Gb_25837
OG0000056															Glyma.02G105100.1						KAF7127678.1		Solyc01g107770.1.1
OG0000057																			LOC_Os03g46400.1			Sobic.006G251301.1.p						GRMZM2G067424_P01
OG0000058																					KAF7151924.1		Solyc01g066120.1.1, Solyc01g066140.1.1
OG0000059																						Sobic.009G186800.1.p, Sobic.009G186900.1.p						GRMZM2G037545_P01
OG0000060																								165329, 428029, 78847
OG0000061																											GSVIVT01007896001, GSVIVT01007901001, GSVIVT01007903001
OG0000062						Cc05_g05770, Cc05_g05800
OG0000063						Cc06_g19600																	Solyc07g043030.1.1
OG0000064						Cc07_g13940																					GSVIVT01003960001
OG0000065						Cc07_g16930						Eucgr.L03210.1.p
OG0000066						Cc00_g17110, Cc10_g06930
OG0000067											Dlo_alt0001F-051-01.1_g00020.1, Dlo_pri0001F.1_g09580.1
OG0000068											Dlo_pri0129F.1_g00610.1														Thecc1EG022327t1
OG0000069											Dlo_pri0486F.1_g00220.1										KAF7138147.1
OG0000070												Eucgr.H00007.1.p, Eucgr.L01047.1.p
OG0000071												Eucgr.G01344.1.p												110114
OG0000072														Gb_10130, Gb_10131
OG0000073														Gb_30617		Migut.J00501.1
OG0000074														Gb_11233									Solyc11g006110.1.1
OG0000075														Gb_06929, Gb_37494
OG0000076															Glyma.07G254700.1, Glyma.17G019500.1
OG0000077															Glyma.16G033300.1												GSVIVT01026986001
OG0000078																Migut.N03032.1, Migut.N03039.1
OG0000079																	Mapoly0164s0002.1, Mapoly0169s0030.1
OG0000080																		GWHPAAYW005705			KAF7133092.1
OG0000081																			LOC_Os05g35430.1, LOC_Os11g09700.1
OG0000082																							Solyc00g050130.1.1, Solyc06g062290.1.1
OG0000083																								127326, 19317
OG0000084																								133674, 177347
OG0000085																								113943, 12792
OG0000086																								419579, 419580
OG0000087																										VaccDscaff1051-processed-gene-0.0, VaccDscaff22-snap-gene-92.35
OG0000088	PSS34509.1
OG0000089		evmmodelAsparagusV1_01402
OG0000090		evmmodelAsparagusV1_0524
OG0000091				evm_27.model.AmTr_v1.0_scaffold00006.170
OG0000092				evm_27.model.AmTr_v1.0_scaffold00006.163
OG0000093				evm_27.model.AmTr_v1.0_scaffold00002.404
OG0000094				evm_27.model.AmTr_v1.0_scaffold00155.64
OG0000095					Bradi2g19188.1
OG0000096					Bradi2g19153.1
OG0000097					Bradi2g19308.1
OG0000098						Cc03_g02270
OG0000099						Cc03_g14880
OG0000100						Cc04_g13160
OG0000101						Cc05_g01910
OG0000102						Cc05_g05810
OG0000103						Cc05_g05830
OG0000104						Cc05_g05840
OG0000105						Cc05_g05860
OG0000106						Cc09_g08700
OG0000107						Cc10_g10400
OG0000108						Cc11_g03020
OG0000109						Cc00_g04880
OG0000110						Cc00_g24180
OG0000111									CSS0041618.1
OG0000112									CSS0038726.1
OG0000113									CSS0011830.1
OG0000114									CSS0041640.1
OG0000115										KZN01754
OG0000116										KZM91672
OG0000117										KZM88933
OG0000118										KZM84527
OG0000119										KZM82322
OG0000120											Dlo_pri0000F.1_g09420.1
OG0000121											Dlo_pri0687F.1_g00260.1
OG0000122											Dlo_pri0704F.1_g00060.1
OG0000123											Dlo_pri0880F.1_g00070.1
OG0000124												Eucgr.L00990.1.p
OG0000125												Eucgr.E01247.1.p
OG0000126												Eucgr.J01276.1.p
OG0000127												Eucgr.L02355.1.p
OG0000128												Eucgr.H00002.1.p
OG0000129												Eucgr.H05050.1.p
OG0000130												Eucgr.A01595.1.p
OG0000131												Eucgr.A02699.1.p
OG0000132												Eucgr.A00917.1.p
OG0000133												Eucgr.A01609.1.p
OG0000134												Eucgr.A02711.1.p
OG0000135												Eucgr.A02238.1.p
OG0000136												Eucgr.F03591.1.p
OG0000137												Eucgr.F03596.1.p
OG0000138												Eucgr.F03598.1.p
OG0000139												Eucgr.F03601.1.p
OG0000140												Eucgr.F03592.1.p
OG0000141												Eucgr.B03862.1.p
OG0000142												Eucgr.I01121.1.p
OG0000143												Eucgr.I01111.1.p
OG0000144												Eucgr.I02471.1.p
OG0000145												Eucgr.I02470.1.p
OG0000146													XP_010918838.2
OG0000147													XP_010933208.2
OG0000148														Gb_04176
OG0000149														Gb_07874
OG0000150														Gb_03993
OG0000151														Gb_40610
OG0000152														Gb_00463
OG0000153														Gb_24380
OG0000154														Gb_14888
OG0000155														Gb_30816
OG0000156														Gb_08043
OG0000157														Gb_39656
OG0000158														Gb_12020
OG0000159														Gb_39513
OG0000160														Gb_11747
OG0000161														Gb_30917
OG0000162														Gb_32389
OG0000163														Gb_01239
OG0000164														Gb_00709
OG0000165														Gb_05346
OG0000166														Gb_06286
OG0000167														Gb_30226
OG0000168														Gb_00330
OG0000169															Glyma.09G280400.1
OG0000170															Glyma.19G029600.1
OG0000171															Glyma.03G115900.1
OG0000172															Glyma.03G116200.1
OG0000173															Glyma.03G103200.1
OG0000174															Glyma.03G187100.1
OG0000175															Glyma.20G109300.1
OG0000176															Glyma.08G348500.1
OG0000177															Glyma.08G348600.1
OG0000178															Glyma.18G208600.1
OG0000179															Glyma.16G033700.1
OG0000180																		GWHPAAYW002509
OG0000181																		GWHPAAYW009952
OG0000182																		GWHPAAYW019971
OG0000183																		GWHPAAYW020184
OG0000184																		GWHPAAYW020185
OG0000185																		GWHPAAYW024346
OG0000186																		GWHPAAYW024847
OG0000187																		GWHPAAYW027583
OG0000188																			LOC_Os04g20540.1
OG0000189																			LOC_Os04g20360.1
OG0000190																			LOC_Os07g13940.1
OG0000191																			LOC_Os03g49524.1
OG0000192																			LOC_Os09g11290.1
OG0000193																			LOC_Os05g42070.1
OG0000194																			LOC_Os11g25990.1
OG0000195																				Pp3c19_16330V3.1
OG0000196																					KAF7119658.1
OG0000197																					KAF7123461.1
OG0000198																					KAF7123726.1
OG0000199																					KAF7127796.1
OG0000200																					KAF7131876.1
OG0000201																					KAF7141828.1
OG0000202																					KAF7145500.1
OG0000203																					KAF7146215.1
OG0000204																					KAF7149658.1
OG0000205																					KAF7149809.1
OG0000206																					KAF7151456.1
OG0000207																						Sobic.009G024650.1.p
OG0000208																						Sobic.005G156800.1.p
OG0000209																						Sobic.002G070901.1.p
OG0000210																							Solyc06g072860.1.1
OG0000211																							Solyc09g008090.2.1
OG0000212																							Solyc03g096200.1.1
OG0000213																							Solyc01g049760.1.1
OG0000214																							Solyc04g008320.1.1
OG0000215																							Solyc05g021070.1.1
OG0000216																							Solyc12g009930.1.1
OG0000217																							Solyc08g016250.1.1
OG0000218																							Solyc11g006120.1.1
OG0000219																							Solyc07g017720.1.1
OG0000220																							Solyc07g043440.1.1
OG0000221																							Solyc07g043410.1.1
OG0000222																								95435
OG0000223																								28119
OG0000224																								35644
OG0000225																								133460
OG0000226																								404252
OG0000227																								14153
OG0000228																								419609
OG0000229																								127476
OG0000230																								15325
OG0000231																								16539
OG0000232																								407356
OG0000233																								16635
OG0000234																								421853
OG0000235																								84971
OG0000236																									Thecc1EG038588t1
OG0000237																									Thecc1EG001269t1
OG0000238																									Thecc1EG016422t1
OG0000239																									Thecc1EG020028t1
OG0000240																									Thecc1EG020029t1
OG0000241																										VaccDscaff22-processed-gene-92.2
OG0000242																											GSVIVT01024650001
OG0000243																											GSVIVT01024658001
OG0000244																												GRMZM5G812500_P01
OG0000245																												GRMZM2G371345_P01
OG0000246																												AC205475.2_FGP003
OG0000247																												GRMZM2G039891_P01
OG0000248																												GRMZM2G028114_P01

## Sheet: Table S2
Supplementary Table S2. The expansion/contraction ratios for the different UGT phylogenetic groups in each plant species.
	A	B	C	D	E	F	G	H	I	J	K	L	M	N	O	P	Q	R	G-DV	FS-DV	OG
Chara braunii	0	0	0	0	0	0	0	0	0	0	0	0	0	0	0	0	0	0	0	0	1
Chlamydomonas reinhardtii	0	0	0	0	0	0	0	0	0	0	0	0	0	0	0	0	0	0	0	0	1
Marchantia polymorpha	0	0	0	0	0	0	0	0	0	0	0	0	0	0	0	0	0	0	0	1	0.0540541
Selaginella moellendorffii	0	0	0	0	1	0	0	0	0	0	0	0	0	0	0	0	0	0	0	0.972878	0.0434783
Ginkgo biloba	1	1	0	0	1.89618	1	1	0	0	1	1	1	1	0	1	0	1	0	1	0	0.0305344
Physcomitrella patens	0	0	0	0	0	0	0	0	0	0	0	0	0	0	0	0	0	0	0	0.805442	0.238095
Nymphaea colorata	1.76134	1.24762	0.819048	1.09206	4.99429	0	1.60408	0.409524	2.59365	0.62381	0	0.793939	0.277249	1	0.207937	1	1.24762	2.45714	0	0	0.047619
Amborella trichopoda	0.80643	0	1	1	4.17209	0.526718	2.6113	1	1	1.52326	0.0896033	3.04651	1.18475	0	0.761628	0	0	1	0	0	0.0232558
Asparagus officinalis	1.54118	0	1.43333	4.77778	1.84	0.657143	3.74286	0	0.238889	3.275	0.128431	1.58788	0.242593	0.583333	0	0	0	1.43333	0	0	0.05
Elaeis guineensis	0.807875	1.76075	1.04032	5.54839	3.56129	2.3	1.35829	0.346774	0.924731	2.1129	0.186433	1.15249	0.821685	0.282258	0.352151	3.3871	1.05645	2.08065	0	0	0.0483871
Brachypodium distachyon	0.789157	1.31526	1.55422	3.97189	5.81928	0.35567	2.25473	1.81325	0.690763	1.18373	0.046421	1.57831	0.0876841	0.421687	0.657631	3.16265	0	1.03614	0	0	0.0180723
Oryza sativa	0.675258	2.02577	1.7732	3.98969	5.26392	1.1129	2.02577	1.55155	0.664948	1.01289	0.039721	1.35052	0.375143	0.360825	0.675258	4.87113	0	1.7732	0	0	0.0257732
Zea mays	0.39858	0.752874	1.72989	4.61303	5.55172	0.693467	1.50575	2.96552	0.823755	1.12931	0.0885734	1.77952	0.250958	0.804598	0.627395	0.603448	0	2.47126	0	0	0.0287356
Sorghum bicolor	0.503399	1.09715	1.29648	3.60134	7.07337	0.831325	1.59871	2.37688	0.720268	0.987437	0.038723	1.61581	0.585148	0.527638	0.877722	1.05528	0	2.1608	0	0	0.0100503
Theobroma cacao	0.775435	1.6478	0.27044	4.50734	4.86038	0.70229	1.177	1.89308	0.631027	2.4717	0.0969293	1.5729	0.457722	0.220126	0.274633	6.60377	0.823899	2.7044	0	0	0.0125786
Arabidopsis thaliana	0.914257	1.48023	1.09322	3.15819	5.84746	1.73585	0.951574	7.65254	0.121469	1.11017	0.130608	1.81664	0.123352	0.29661	0	0	0	0	0	0	0.0254237
Eucalyptus grandis	0.666667	0.777778	0.656489	2.84478	5.61832	6.84298	2.7619	2.29771	0.437659	3.33333	0.0392157	1.51515	0.222222	0.178117	0.611111	1.0687	1.33333	1.75064	0	0	0.0127226
Glycine max	0.923432	0.541322	0.177686	5.56749	5.81653	6	1.93329	0.710744	1.18457	2.16529	0	1.03343	0.240588	0	0.541322	1.73554	0	0.710744	0	0	0.0289256
Vitis vinifera	0.737084	0.75942	0.373913	0.997101	4.56	2.77586	2.11553	1.49565	1.37101	2.84783	0.134015	2.27826	0.25314	0.304348	0.189855	5.47826	1.13913	0	0	0	0.026087
Daucus carota	1.27613	1.66879	0.547771	3.28662	2.81274	1.75424	2.74158	2.46497	0	1.66879	0.0981641	0.758541	0.278132	0.22293	2.64225	0.66879	0.834395	1.09554	0	0	0.0700637
Mimulus guttatus	1.2308	0.606481	0.895833	2.18981	4.21667	0.605263	1.68948	0.298611	0.497685	0.909722	0.802696	1.57134	0.10108	0.243056	1.5162	2.1875	1.81944	1.79167	0	0	0.0416667
Solanum lycopersicum	1.27722	0.482505	0.237569	3.16759	3.3547	0.958333	1.44751	1.90055	0.158379	0.361878	0.255444	1.90809	0.241252	0.19337	3.37753	4.06077	0.723757	0.475138	0	0	0.0165746
Coffea canephora	1.25052	0.766082	0.942982	1.25731	5.81053	1.31847	2.05201	1.88596	1.00585	0.574561	0.135191	1.77592	0.12768	0.153509	0.957602	4.60526	0.574561	0.754386	0	0	0.0175439
Diospyros kaki Thunb	1.72038	3.04651	1	3.2	3.46605	1.53333	1.30565	1.2	0.4	0.609302	0	1.93869	0.270801	0.162791	0.812403	1.95349	2.43721	0.8	0	0	0.00930233
Camellia sinensis	1.22316	2.21799	0.68254	4.36825	3.2419	2.66851	2.07937	0.136508	0.364021	1.45556	0.0489262	1.7013	0.508289	0	1.17831	4.33333	1.24762	1.09206	0	0	0.0190476
Actinidia chinensis	1.21929	1.9346	0.544304	4.53586	3.1443	1.28372	1.77667	1.36076	0.362869	1.65823	0.0487714	0.829114	0.644866	0.221519	1.10549	7.31013	1.65823	1.63291	0	0	0.0316456
Vaccinium uliginosum Linn	0.693529	0	0	2.00667	8.832	0.873418	0.748571	0.86	0	9.825	0.462353	0.238182	0.145556	0	4.14833	0	1.31	0	0	0	0
Rhododendron simsii Planch	1.38311	1.79145	2.20513	4.41026	5.37846	4.83	0.0959707	0	0.294017	2.35128	0.0790347	2.01538	0.373219	0.179487	0.895726	0.538462	0.671795	1.32308	0	0	0.00512821

## Sheet: Table S3
Supplementary Table S3. The synonymous mutation rate (Ks) of UGTs gene pairs in DASZ.
Seq_1	Seq_2	Ka	Ks	Ka_Ks	EffectiveLen	AverageS-sites	AverageN-sites	cN	cS	pN	pS	Note
W01g000125.1	W01g000126.1	0.156309	0.34096	0.458439	1344	296.25	1047.75	147.833	81.1667	0.141096	0.27398
W01g000134.1	W01g000135.1	0.121928	0.27008	0.451451	1344	295.417	1048.58	118	67	0.112533	0.226798
W01g000135.1	W01g000136.1	0.148859	0.316804	0.469879	1350	297.667	1052.33	142.083	76.9167	0.135017	0.258399
W01g000349.1	W01g000350.1	0	0	NaN	1338	298.667	1039.33	0	0	0	0
W01g000692.1	W01g000693.1	0.373881	0.700839	0.533477	246	53.25	192.75	56.75	24.25	0.294423	0.455399
W01g002927.1	W01g002928.1	0.0851315	0.199933	0.425799	1338	319.083	1018.92	82	56	0.0804776	0.175503
W02g003522.1	W02g003523.1	0.330118	1.09661	0.301037	705	167.333	537.667	143.583	96.4167	0.267049	0.576195
W02g004891.1	W02g004892.1	0.150996	0.383197	0.394044	846	179.417	666.583	91.1667	53.8333	0.136767	0.300046
W02g005932.1	W02g005933.1	0.283373	1.51679	0.186824	1239	273.917	965.083	227.75	178.25	0.23599	0.650745
W02g006071.1	W02g006072.1	0.100438	0.407641	0.246389	1413	313.75	1099.25	103.333	98.6667	0.0940035	0.314475
W03g006790.1	W03g006791.1	0.347782	NaN	NaN	255	56.1667	198.833	55.3333	42.6667	0.27829	0.759644	High Sequence Divergence Value (pS>=0.75)
W03g007385.1	W03g007386.1	0.358828	1.02414	0.35037	606	132.333	473.667	135.083	73.9167	0.285186	0.558564
W03g007477.1	W03g007478.1	0.15183	0.655206	0.231729	888	196.833	691.167	95	86	0.137449	0.436918
W03g007478.1	W03g007479.1	0.125533	0.364404	0.344489	903	200.083	702.917	81.25	57.75	0.11559	0.28863
W03g007553.1	W03g007554.1	0.0877672	0.276844	0.317027	1386	317.5	1068.5	88.5	73.5	0.0828264	0.231496
W03g008492.1	W03g008493.1	0.191262	0.543799	0.351714	885	195.417	689.583	116.417	75.5833	0.168822	0.38678
W03g008773.1	W03g008774.1	0.101769	0.251591	0.404502	1293	294.75	998.25	95	63	0.0951665	0.21374
W03g009034.1	W03g009035.1	0.124778	0.427465	0.291903	1176	274.167	901.833	103.667	89.3333	0.114951	0.325836
W04g009792.1	W04g009793.1	0.150901	0.428788	0.351924	1116	255.167	860.833	117.667	83.3333	0.136689	0.326584
W04g010901.1	W04g010902.1	0.231055	0.658945	0.350644	387	96.1667	290.833	57.8333	42.1667	0.198854	0.438475
W04g010902.1	W04g010903.1	0.118958	0.41439	0.287069	1401	330.583	1070.42	117.75	105.25	0.110004	0.318377
W04g010903.1	W04g010904.1	0.146604	0.51628	0.283961	1386	330.917	1055.08	140.5	123.5	0.133165	0.373206
W04g010905.1	W04g010906.1	0.264353	1.20606	0.219187	1392	328.583	1063.42	236.917	197.083	0.222788	0.599797
W05g012399.1	W05g012400.1	0.0202809	0.0914809	0.221696	1395	303.833	1091.17	21.8333	26.1667	0.0200092	0.0861218
W05g012457.1	W05g012458.1	0.117675	0.282005	0.41728	1416	323.333	1092.67	119	76	0.108908	0.235052
W05g012458.1	W05g012459.1	0.00542334	0.0217407	0.249456	1437	326.667	1110.33	6	7	0.00540378	0.0214286
W05g013240.1	W05g013241.1	0.381347	1.38875	0.274597	1263	292.333	970.667	290.167	184.833	0.298935	0.632269
W05g013241.1	W05g013242.1	0.399089	1.60028	0.249386	1254	289.75	964.25	298.417	191.583	0.309481	0.661202
W01g000124.1	W01g000349.1	0.113524	0.282485	0.401878	516	112.583	403.417	42.5	26.5	0.10535	0.235381
W01g000134.1	W01g000350.1	0.116301	0.242423	0.479745	1356	300.917	1055.08	113.667	62.3333	0.107732	0.207145
W02g004757.1	W02g005933.1	0.207489	0.973388	0.213161	363	77.5	285.5	51.75	42.25	0.181261	0.545161
W02g004891.1	W02g005933.1	0.434008	NaN	NaN	819	177.917	641.083	211.25	133.75	0.32952	0.751756	High Sequence Divergence Value (pS>=0.75)
W03g008492.1	W04g009790.1	0.45009	1.88144	0.239227	1347	302.75	1044.25	353.417	208.583	0.338441	0.688962
W03g008493.1	W04g009793.1	0.412268	2.27954	0.180855	876	194.417	681.583	216.167	138.833	0.317154	0.714102
W03g007553.1	W04g009790.1	0.151131	0.802372	0.188355	1383	313.917	1069.08	146.333	154.667	0.136877	0.4927

## Sheet: Table S4
Supplementary Table S4. The synonymous mutation rate (Ks) of UGTs gene pairs in YK10.
Seq_1	Seq_2	Ka	Ks	Ka_Ks	EffectiveLen	AverageS-sites	AverageN-sites	cN	cS	pN	pS	Note
CaS01G006070.1	CaS01G006080.1	0.272849	1.57309	0.173448	1347	305	1042	238.333	200.667	0.228727	0.657923
CaS01G015000.1	CaS01G015010.1	0.0644411	0.154284	0.417678	1026	227.083	798.917	49.3333	31.6667	0.0617503	0.13945
CaS01G016580.1	CaS01G016590.1	0.265123	1.57648	0.168174	1152	256.833	895.167	199.917	169.083	0.223329	0.658339
CaS01G016590.1	CaS01G016600.1	0.0961754	0.284496	0.338055	1278	291.083	986.917	89.0833	68.9167	0.0902643	0.236759
CaS01G025240.1	CaS01G025250.2	0.0244451	0.064303	0.380155	1794	421.917	1372.08	33	26	0.024051	0.0616235
CaS01G026240.1	CaS01G026250.1	0.0720554	0.373203	0.193073	795	183.667	611.333	42	54	0.0687023	0.294011
CaS01G028450.1	CaS01G028460.1	0.161747	0.586619	0.275728	1407	314.75	1092.25	158.917	128.083	0.145495	0.406937
CaS02G001520.1	CaS02G001530.1	0.153181	0.481619	0.318053	1044	236.833	807.167	111.833	84.1667	0.13855	0.355384
CaS02G011900.1	CaS02G011910.2	0.103501	0.357426	0.289575	1188	272.583	915.417	88.5	77.5	0.0966773	0.284317
CaS03G002390.1	CaS03G002400.1	0.113075	0.2742	0.412379	549	139.333	409.667	43	32	0.104963	0.229665
CaS03G002410.1	CaS03G002420.1	0.038131	0.118648	0.321378	516	121.5	394.5	14.6667	13.3333	0.0371779	0.109739
CaS03G002430.1	CaS03G002440.2	0.147897	0.422184	0.350314	1215	301.75	913.25	122.583	97.4167	0.134228	0.322839
CaS04G009700.1	CaS04G009710.1	0.00454272	0.0297069	0.152918	1413	309	1104	5	9	0.00452899	0.0291262
CaS04G020380.1	CaS04G020390.1	0.195049	0.316405	0.616454	312	74.25	237.75	40.8333	19.1667	0.171749	0.258137
CaS04G020590.1	CaS04G020600.2	0.187209	0.561491	0.333414	1371	308.667	1062.33	176	122	0.165673	0.395248
CaS05G003670.1	CaS05G003680.1	0.088303	0.206835	0.426926	900	215.75	684.25	57	39	0.0833029	0.180765
CaS05G022140.1	CaS05G022150.1	0.201711	1.42912	0.141144	1353	328.667	1024.33	181.167	209.833	0.176863	0.638438
CaS05G030350.1	CaS05G030360.1	0.14111	0.264448	0.533603	879	190.333	688.667	88.5833	42.4167	0.12863	0.222855
CaS05G030360.1	CaS05G030370.2	0.161344	0.3415	0.472456	1254	270.667	983.333	142.75	74.25	0.145169	0.274323
CaS05G030370.2	CaS05G030380.1	0.231033	0.298033	0.775194	330	71.8333	258.167	51.3333	17.6667	0.198838	0.24594
CaS06G016860.1	CaS06G016870.1	0.00536339	0.0358813	0.149476	1221	285.417	935.583	5	10	0.00534426	0.0350365
CaS06G017190.1	CaS06G017200.1	0.0373978	0.0650226	0.57515	1221	289	932	34	18	0.0364807	0.0622837
CaS06G020300.1	CaS06G020310.1	0.108688	0.2102	0.517068	879	207.75	671.25	67.9167	38.0833	0.101179	0.183313
CaS06G020310.1	CaS06G020320.1	0.10982	0.29873	0.367622	1437	348	1089	111.25	85.75	0.102158	0.246408
CaS07G002080.1	CaS07G002090.1	0.0937608	0.261634	0.358367	1443	322.583	1120.42	98.75	71.25	0.0881369	0.220873
CaS07G002090.1	CaS07G002100.1	0.109157	0.207686	0.52559	1164	260	904	91.8333	47.1667	0.101586	0.18141
CaS07G006970.1	CaS07G006980.1	0.0741381	0.160025	0.463292	1161	286.25	874.75	61.75	41.25	0.0705916	0.144105
CaS08G005440.1	CaS08G005450.1	0.0566375	0.173552	0.326342	915	200.083	714.917	39	31	0.0545518	0.154935
CaS08G020690.1	CaS08G020700.2	0.125994	0.444401	0.283514	1167	267.417	899.583	104.333	89.6667	0.11598	0.335307
CaS08G020700.2	CaS08G020710.1	0.0938542	0.188618	0.497588	1188	269.833	918.167	81	45	0.0882193	0.16677
CaS09G009790.1	CaS09G009800.1	0.131017	0.318484	0.411378	1347	309.25	1037.75	124.75	80.25	0.120212	0.259499
CaS09G009800.1	CaS09G009810.1	0.0311063	0.0584658	0.532042	1374	315.583	1058.42	32.25	17.75	0.03047	0.056245
CaS09G009810.1	CaS09G009820.1	0.0678908	0.14035	0.483726	309	62.5	246.5	16	8	0.0649087	0.128
CaS09G018220.1	CaS09G018230.1	0.145901	0.576528	0.253068	1362	313	1049	139.083	125.917	0.132587	0.40229
CaS10G022260.1	CaS10G022270.2	0.0336114	0.0636103	0.528397	1470	344.333	1125.67	37	21	0.0328694	0.0609874
CaS12G002750.1	CaS12G002760.1	0.0239601	0.0769201	0.311494	435	95.75	339.25	8	7	0.0235814	0.0731071
CaS13G024430.1	CaS13G024440.1	0.340174	1.79842	0.189151	1437	320.833	1116.17	305.25	218.75	0.273481	0.681818
CaS13G024610.1	CaS13G024620.1	0.0171979	0.0747118	0.23019	1455	337.5	1117.5	19	24	0.0170022	0.0711111
CaS13G027760.1	CaS13G027770.1	0.0175755	0.0520077	0.33794	1296	288.583	1007.42	17.5	14.5	0.0173712	0.0502455
CaS14G012060.1	CaS14G012070.1	0.0394278	0.098247	0.401314	1416	309.5	1106.5	42.5	28.5	0.0384094	0.092084
CaS14G013850.1	CaS14G013860.1	0.0179282	0.040896	0.438385	1374	301.5	1072.5	19	12	0.0177156	0.039801
CaS14G028770.1	CaS14G028780.1	0.34683	1.59471	0.217488	909	213.083	695.917	193.25	140.75	0.277691	0.66054
CaS14G028780.1	CaS14G028790.2	0.0371923	0.0973949	0.381871	1362	319.333	1042.67	37.8333	29.1667	0.0362852	0.0913361
CaS15G009190.1	CaS15G009200.1	0.0895162	0.271898	0.329227	1293	291.583	1001.42	84.5	66.5	0.0843805	0.228065
CaS15G010070.1	CaS15G010080.1	0.0454844	0.142732	0.31867	948	211.583	736.417	32.5	27.5	0.0441326	0.129972
CaS01G016550.1	CaS13G027760.1	0.270673	1.70486	0.158765	1281	282.667	998.333	226.833	190.167	0.227212	0.672759
CaS01G016610.1	CaS13G027770.1	0.367387	1.59707	0.230039	1179	266.083	912.917	265.167	175.833	0.290461	0.660821
CaS01G025240.1	CaS04G011910.1	0.320721	0.635365	0.504781	1065	257.083	807.917	210.833	110.167	0.260959	0.428525
CaS01G013300.1	CaS09G011830.1	0.182957	0.678589	0.269614	891	208.833	682.167	110.75	93.25	0.16235	0.446528
CaS10G022260.1	CaS05G031060.1	0.289716	1.17199	0.2472	1440	331.75	1108.25	266.333	196.667	0.240319	0.592816
CaS13G027420.1	CaS07G010800.1	0.55945	2.01676	0.277401	1437	329.5	1107.5	436.667	230.333	0.394281	0.699039
CaS15G009130.1	CaS04G020590.1	0.400216	1.08841	0.367708	1305	300.083	1004.92	311.667	172.333	0.310142	0.574285
CaS02G011900.1	CaS02G012430.1	0.0954312	0.348073	0.27417	1188	272.917	915.083	82	76	0.0896093	0.278473
CaS02G001520.1	CaS02G001660.1	0.169867	0.510111	0.333001	777	178.333	598.667	91	66	0.152004	0.370093
CaS05G003670.1	CaS05G003680.1	0.088303	0.206835	0.426926	900	215.75	684.25	57	39	0.0833029	0.180765
CaS05G016150.1	CaS05G016530.1	0.0946104	0.160654	0.588908	885	203.417	681.583	60.5833	29.4167	0.0888862	0.144613
CaS07G002080.1	CaS07G002580.1	0.0931748	0.243076	0.383315	1302	291	1011	88.5833	60.4167	0.0876195	0.207617

## Sheet: Table S5
Supplementary Table S5. The synonymous mutation rate (Ks) of UGTs gene pairs in SCZ.
Seq_1	Seq_2	Ka	Ks	Ka_Ks	EffectiveLen	AverageS-sites	AverageN-sites	cN	cS	pN	pS	Note
CSS0045384.1	CSS0010839.1	0.303594	2.1111	0.143809	1284	293	991	247.417	206.583	0.249664	0.705063
CSS0047548.1	CSS0032085.1	0.1903	1.03099	0.18458	1380	306.083	1073.92	180.5	171.5	0.168076	0.560305
CSS0029346.1	CSS0035545.1	0.422968	NaN	NaN	1311	288.167	1022.83	330.667	216.333	0.323285	0.750723	High Sequence Divergence Value (pS>=0.75)
CSS0022796.1	CSS0010426.1	0.230464	1.08437	0.212533	1356	311.917	1044.08	207.167	178.833	0.19842	0.573337
CSS0029346.1	CSS0005171.1	0.236813	1.33449	0.177455	1314	293	1021	207.333	182.667	0.203069	0.623436
CSS0016013.1	CSS0031209.1	0.450315	NaN	NaN	1260	298.833	961.167	325.417	224.583	0.338564	0.751534	High Sequence Divergence Value (pS>=0.75)
CSS0045384.1	CSS0000806.1	0.201258	1.08938	0.184745	1380	312.583	1067.42	188.417	179.583	0.176517	0.574513
CSS0021287.1	CSS0044274.1	0.25265	1.03327	0.244515	1392	321.667	1070.33	229.583	180.417	0.214497	0.560881
CSS0020428.1	CSS0035048.1	0.239349	1.10138	0.217316	1455	332.583	1122.42	230	192	0.204915	0.577299
CSS0011526.1	CSS0027523.1	0.205569	0.753283	0.272898	1200	274.917	925.083	166.333	130.667	0.179804	0.475296
CSS0028317.1	CSS0002539.1	0.27861	1.45233	0.191836	1395	321.083	1073.92	249.917	206.083	0.232715	0.641838
CSS0037194.1	CSS0046484.1	0.313175	1.85125	0.16917	1446	334.083	1111.92	284.667	229.333	0.256014	0.686455
CSS0039820.1	CSS0049652.1	0.159054	0.893553	0.178002	1119	244.5	874.5	125.333	127.667	0.14332	0.522154
CSS0045733.1	CSS0032216.1	0.178651	0.558711	0.319755	1239	293.833	945.167	150.25	115.75	0.158967	0.393931
CSS0033899.1	CSS0033516.1	0.134682	0.659683	0.204161	702	150.417	551.583	68	66	0.123281	0.438781
CSS0011725.1	CSS0012667.1	0.18154	0.726629	0.249839	1365	305.5	1059.5	170.833	142.167	0.16124	0.465357
CSS0018640.1	CSS0001530.1	0.00720835	0.0151291	0.476455	1449	333.833	1115.17	8	5	0.00717382	0.0149775
CSS0032118.1	CSS0037162.1	0.346178	1.36714	0.253213	1368	334.75	1033.25	286.5	210.5	0.27728	0.628827
CSS0023751.1	CSS0041898.1	0.123632	0.432891	0.285595	1317	306.583	1010.42	115.167	100.833	0.113979	0.328894
CSS0001587.1	CSS0015218.1	0.190776	0.760945	0.250709	1308	292.833	1015.17	171	140	0.168445	0.478088
CSS0018616.1	CSS0037150.1	0.140672	0.799561	0.175936	1404	332.667	1071.33	137.417	163.583	0.128267	0.491733
CSS0033747.1	CSS0039304.1	0.76416	NaN	NaN	462	110.583	351.417	168.417	86.5833	0.479251	0.782969	High Sequence Divergence Value (pS>=0.75)
CSS0004506.1	CSS0044620.1	0.00368778	0.00885837	0.416304	1428	340.667	1087.33	4	3	0.00367872	0.00880626
CSS0009723.1	CSS0040862.1	0.0181855	0.0652924	0.278524	1449	335.833	1113.17	20	21	0.0179668	0.062531
CSS0023254.1	CSS0014097.1	0.326761	1.72447	0.189486	1431	319.5	1111.5	294.417	215.583	0.264882	0.674752
CSS0012576.1	CSS0032003.1	0.11229	0.168719	0.665544	1230	271.917	958.083	99.9167	41.0833	0.104288	0.151088
CSS0038726.1	CSS0030365.1	0.133631	0.502311	0.266032	1239	280.417	958.583	117.333	102.667	0.122403	0.366122
CSS0009705.1	CSS0002808.1	0.0278081	0.00491805	5.65429	450	102	348	9.5	0.5	0.0272989	0.00490196
CSS0024992.1	CSS0021985.1	0.00387316	0.0132053	0.293304	1341	305.583	1035.42	4	4	0.00386318	0.0130897
CSS0014009.1	CSS0047425.1	0.311549	1.76818	0.176198	1275	297	978	249.333	201.667	0.254942	0.679012
CSS0007893.1	CSS0013677.1	0.369081	2.28171	0.161757	663	148.417	514.583	150	106	0.291498	0.714206
CSS0026620.1	CSS0040609.1	0.330512	2.8506	0.115945	747	170.25	576.75	154.167	124.833	0.267302	0.733235
CSS0037253.1	CSS0045244.1	0.00187018	0.0129209	0.144741	1383	312.25	1070.75	2	4	0.00186785	0.0128102
CSS0030020.1	CSS0022039.1	0.000949593	0.0195292	0.0486243	1365	311.25	1053.75	1	6	0.000948992	0.0192771
CSS0019095.1	CSS0000389.1	0.100149	0.247235	0.405075	1332	292	1040	97.5	61.5	0.09375	0.210616
CSS0000554.1	CSS0043928.1	0.0426138	0.192618	0.221235	1350	312	1038	43	53	0.0414258	0.169872
CSS0000806.1	CSS0003012.1	0.104142	0.391658	0.265901	1362	301	1061	103.167	91.8333	0.0972353	0.305094
CSS0046735.1	CSS0001456.1	0.142288	0.619338	0.229743	1416	323.583	1092.42	141.583	136.417	0.129606	0.421581
CSS0012355.1	CSS0001898.1	0.0150882	0.0760345	0.198438	1470	331.917	1138.08	17	24	0.0149374	0.0723073
CSS0030526.1	CSS0002066.1	0.0964609	0.210246	0.458801	1230	287.25	942.75	85.3333	52.6667	0.0905153	0.183348
CSS0002206.1	CSS0017823.1	0.0387741	0.103572	0.374367	1374	306.667	1067.33	40.3333	29.6667	0.0377889	0.0967391
CSS0044363.1	CSS0002227.1	0.121686	0.427879	0.284393	1395	328.917	1066.08	119.75	107.25	0.112327	0.32607
CSS0002553.1	CSS0019985.1	0.0215684	0.0928222	0.232362	1344	309.25	1034.75	22	27	0.0212612	0.087308
CSS0030943.1	CSS0002553.1	0.241273	1.19297	0.202246	1332	310.083	1021.92	210.833	185.167	0.206312	0.597151
CSS0006067.1	CSS0029711.2	0.117115	0.386102	0.303327	1407	312.583	1094.42	118.667	94.3333	0.108429	0.301786
CSS0007398.1	CSS0034169.1	0.0303266	0.128212	0.236535	1395	335.167	1059.83	31.5	39.5	0.0297217	0.117852
CSS0007733.1	CSS0011196.1	0.105707	0.186901	0.565576	1143	258.917	884.083	87.1667	42.8333	0.0985955	0.165433
CSS0014009.1	CSS0007893.1	0.0509124	0.126894	0.401219	666	151.333	514.667	25.3333	17.6667	0.0492228	0.11674
CSS0024764.1	CSS0007904.1	0.0354407	0.0538582	0.658038	1266	298.25	967.75	33.5	15.5	0.0346164	0.0519698
CSS0037581.1	CSS0008631.1	0.0872572	0.351639	0.248144	1446	347.333	1098.67	90.5	97.5	0.0823726	0.28071
CSS0008977.1	CSS0011079.1	0.0280969	0.0218084	1.28835	1341	325.667	1015.33	28	7	0.0275772	0.0214944
CSS0033573.1	CSS0009012.1	0.022792	0.057934	0.393413	1374	304.917	1069.08	24	17	0.0224491	0.0557529
CSS0013268.1	CSS0009972.1	0.0501553	0.110608	0.453449	1383	311.167	1071.83	52	32	0.048515	0.102839
CSS0037392.1	CSS0010433.1	0.0328949	0.0349918	0.940074	552	117	435	14	4	0.0321839	0.034188
CSS0036201.1	CSS0011048.1	0.135962	0.461889	0.294361	1335	308.333	1026.67	127.667	106.333	0.124351	0.344865
CSS0048859.1	CSS0011112.1	0.0232865	0.0530626	0.43885	1347	322.083	1024.92	23.5	16.5	0.0229287	0.051229
CSS0033519.1	CSS0011190.1	0.134357	0.322715	0.416333	1020	219.25	800.75	98.5	57.5	0.12301	0.262258
CSS0011190.1	CSS0040900.1	0.0777101	0.191852	0.405052	1113	239.25	873.75	64.5	40.5	0.0738197	0.169279
CSS0020451.1	CSS0011526.1	0.0698519	0.127424	0.548184	1392	320	1072	71.5	37.5	0.0666978	0.117187
CSS0011526.1	CSS0048325.1	0.00092829	0.00627455	0.147945	1398	320.083	1077.92	1	2	0.000927716	0.00624837
CSS0011830.1	CSS0041640.1	0.0720251	0.155361	0.463599	1041	230.417	810.583	55.6667	32.3333	0.0686748	0.140325
CSS0015218.1	CSS0012217.1	0.287508	1.40425	0.204741	1383	310	1073	256.25	196.75	0.238816	0.634677
CSS0035382.1	CSS0012355.1	0.0981151	0.264067	0.371554	1467	329.833	1137.17	104.583	73.4167	0.0919683	0.222587
CSS0023715.1	CSS0012989.1	0.0397077	0.0897068	0.442639	1443	331.167	1111.83	43	28	0.0386749	0.0845496
CSS0046419.1	CSS0013268.1	0.0651881	0.198384	0.328596	1356	306.917	1049.08	65.5	53.5	0.0624355	0.174314
CSS0014097.1	CSS0024077.1	0.326608	1.7333	0.188431	1431	319.083	1111.92	294.417	215.583	0.264783	0.675633
CSS0014324.1	CSS0042692.1	0.11681	0.306512	0.381093	1419	324.25	1094.75	118.417	81.5833	0.108168	0.251606
CSS0014534.1	CSS0020068.1	0.35056	1.70961	0.205052	888	206.833	681.167	190.75	139.25	0.280034	0.673247
CSS0015186.3	CSS0038741.1	0.00671897	0.00618879	1.08567	1371	324.5	1046.5	7	2	0.00668896	0.00616333
CSS0016013.1	CSS0024320.1	0.101215	0.239762	0.422148	1428	341.917	1086.08	102.833	70.1667	0.0946827	0.205216
CSS0018625.1	CSS0017038.1	0.224269	0.774562	0.289543	1410	337.833	1072.17	207.833	163.167	0.193844	0.48298
CSS0025403.1	CSS0017126.1	0.0895979	0.220612	0.406133	1335	293	1042	88	56	0.084453	0.191126
CSS0037130.1	CSS0019374.1	0.0304814	0.0545547	0.558732	1398	318.333	1079.67	32.25	16.75	0.0298703	0.0526178
CSS0020394.1	CSS0019479.1	0.106484	0.320065	0.332697	597	128.583	468.417	46.5	33.5	0.0992706	0.260531
CSS0019479.1	CSS0044253.1	0	0	NaN	1356	299.167	1056.83	0	0	0	0
CSS0046076.1	CSS0020290.1	0.0939736	0.345457	0.272027	1386	316.083	1069.92	94.5	87.5	0.0883246	0.276826
CSS0021469.1	CSS0020451.1	0.0409951	0.114508	0.358012	1398	320.167	1077.83	43	34	0.0398949	0.106195
CSS0020923.1	CSS0024764.1	0.0752859	0.332971	0.226103	1392	331	1061	76	89	0.0716305	0.268882
CSS0021287.1	CSS0034687.1	0.0134908	0.0208235	0.647864	1401	316.5	1084.5	14.5	6.5	0.0133702	0.0205371
CSS0026915.1	CSS0021845.1	0.0145238	0.0446536	0.325254	1389	311.417	1077.58	15.5	13.5	0.014384	0.0433503
CSS0023219.1	CSS0043878.1	0.169296	0.673166	0.251493	1362	312.833	1049.17	159	139	0.151549	0.444326
CSS0027807.1	CSS0023715.1	0.00174723	0	#NAME?	1488	342	1146	2	0	0.0017452	0
CSS0026979.1	CSS0034781.1	0.117953	0.505157	0.233498	1434	326.917	1107.08	120.833	120.167	0.109146	0.367576
CSS0035844.1	CSS0027746.1	0.0292331	0.0921403	0.317267	1497	346	1151	33	30	0.0286707	0.0867052
CSS0037194.1	CSS0027807.1	0.0393856	0.100175	0.393169	1488	341.25	1146.75	44	32	0.0383693	0.0937729
CSS0039619.1	CSS0028084.1	0.296971	1.14006	0.260488	1371	328.083	1042.92	255.75	192.25	0.245226	0.585979
CSS0028982.1	CSS0049468.1	0.0216377	0.0605263	0.357493	1452	326.75	1125.25	24	19	0.0213286	0.0581484
CSS0029346.1	CSS0033519.1	0.122206	0.210083	0.581705	1224	269.25	954.75	107.667	49.3333	0.112769	0.183225
CSS0029711.2	CSS0041618.1	0.125388	0.340139	0.368637	444	93.25	350.75	40.5	25.5	0.115467	0.273458
CSS0031209.1	CSS0029818.1	0.469212	2.97093	0.157934	1263	293.25	969.75	338.25	215.75	0.348801	0.73572
CSS0030100.1	CSS0050019.1	0.0162143	0.0434178	0.373448	1368	308.167	1059.83	17	13	0.0160403	0.042185
CSS0042833.1	CSS0030265.1	0.0210792	0.0714628	0.294967	1446	315.417	1130.58	23.5	21.5	0.0207857	0.0681638
CSS0033516.1	CSS0030525.1	0.0039876	0.0223897	0.1781	981	226.667	754.333	3	5	0.00397702	0.0220588
CSS0031223.1	CSS0030526.1	0.120379	0.294696	0.408485	1161	270.833	890.167	99	66	0.111215	0.243692
CSS0030739.1	CSS0041351.1	0.136662	0.334487	0.408571	1413	313.75	1099.25	137.333	84.6667	0.124934	0.269854
CSS0038741.1	CSS0031306.1	0.00479541	0.0186926	0.256541	1371	325	1046	5	6	0.00478011	0.0184615
CSS0040900.1	CSS0031621.1	0.157649	0.32521	0.48476	474	103.583	370.417	52.6667	27.3333	0.142182	0.263878
CSS0032085.1	CSS0032136.1	0.0305792	0.059895	0.510547	948	202.667	745.333	22.3333	11.6667	0.0299642	0.0575658
CSS0033555.1	CSS0039619.1	0.268526	1.06517	0.252097	1371	333.917	1037.08	234.083	189.917	0.225713	0.568755
CSS0033899.1	CSS0042432.1	0.0711873	0.0779015	0.913811	708	150.917	557.083	37.8333	11.1667	0.0679132	0.0739923
CSS0034781.1	CSS0050415.1	0.17127	0.58796	0.291296	1128	260.5	867.5	132.833	106.167	0.153122	0.40755
CSS0035545.1	CSS0047809.1	0.126243	0.317913	0.397098	1362	299.083	1062.92	123.5	77.5	0.11619	0.259125
CSS0042538.1	CSS0037130.1	0.0466979	0.107357	0.434977	1332	304.917	1027.08	46.5	30.5	0.0452738	0.100027
CSS0048325.1	CSS0038690.1	0.00839887	0.00626799	1.33996	1398	320.417	1077.58	9	2	0.00835202	0.00624187
CSS0047425.1	CSS0040567.1	0.0231585	0.0615398	0.376318	1374	321.583	1052.42	24	19	0.0228047	0.0590827
CSS0044253.1	CSS0040800.1	0.179246	0.301704	0.594111	1110	247.583	862.417	137.5	61.5	0.159436	0.248401
CSS0047809.1	CSS0045854.1	0.0170934	0.0481955	0.354668	1365	299.917	1065.08	18	14	0.0169001	0.0466796

## Sheet: Table S6
Supplementary Table S6. Gene identifiers of candidate UGTs for different varieties of tea plants.
	BY	DASZ	HD	LJ43	SCZ	TGY	YK10
OG0000000	GWHPAMJR008607, GWHPAMJR010239	GWHPABKB022544, GWHPABKB022956	HD.03003493, HD.03010711, HD.03010775, HD.03010793, HD.05G0006610, HD.05G0006680, HD.05G0006690, HD.05G0006710	GWHPACFB011410, GWHPACFB011411, GWHPACFB011412, GWHPACFB011414, GWHPACFB011420, GWHPACFB029856, GWHPACFB032738	CSS0007398.1, CSS0007904.1, CSS0020911.1, CSS0020923.1, CSS0023704.1, CSS0024764.1, CSS0034169.1	GWHPASIV008785, GWHPASIV008792, GWHPASIV010542, GWHPASIV010544, GWHPASIV010546, GWHPASIV010549, GWHPASIV010559, GWHPASIV010565, GWHPASIV010567	CSA003899.1, CSA014916.1, CSA016260.1, CSA024202.1, CSA027492.1
OG0000001	GWHPAMJR016936, GWHPAMJR017043	GWHPABKB028517	HD.03G0019570, HD.03G0020680, HD.05G0002580, HD.06010468, HD.11G0003640, HD.13G0011570, HD.13G0011650, HD.13G0011660, HD.13G0011680, HD.13G0011690, HD.14G0006590	GWHPACFB011185, GWHPACFB019821, GWHPACFB020026, GWHPACFB020027, GWHPACFB029631, GWHPACFB033090	CSS0048872.1	GWHPASIV011012, GWHPASIV020122, GWHPASIV020129, GWHPASIV020131, GWHPASIV020133, GWHPASIV020134, GWHPASIV020136, GWHPASIV020137, GWHPASIV020141, GWHPASIV020260, GWHPASIV020464
OG0000002	GWHPAMJR023640, GWHPAMJR023641, GWHPAMJR023642	GWHPABKB031541, GWHPABKB031543, GWHPABKB031544, GWHPABKB031547	HD.04G0012740, HD.04G0012750, HD.09003776, HD.10G0020390, HD.10G0020400	GWHPACFB025903, GWHPACFB025904, GWHPACFB025905, GWHPACFB028076, GWHPACFB029814	CSS0009972.1, CSS0013268.1, CSS0016390.1, CSS0028916.1, CSS0046419.1	GWHPASIV029040, GWHPASIV029045, GWHPASIV029046, GWHPASIV029048	CSA018076.1, CSA028872.1, CSA029024.1, CSA029025.1, CSA029026.1
OG0000003	GWHPAMJR012106	GWHPABKB024023, GWHPABKB024095, GWHPABKB024096, GWHPABKB024097	HD.05006550, HD.05006604, HD.08G0008650, HD.08G0014270, HD.08G0014940, HD.08G0014980	GWHPACFB018342, GWHPACFB018344, GWHPACFB018345, GWHPACFB028845, GWHPACFB032869	CSS0008229.1, CSS0014324.1, CSS0025051.1, CSS0034625.1, CSS0042692.1	GWHPASIV016557, GWHPASIV016558, GWHPASIV016560, GWHPASIV016562, GWHPASIV016563, GWHPASIV016646, GWHPASIV016943	CSA006190.1
OG0000004	GWHPAMJR002764, GWHPAMJR004732, GWHPAMJR004733, GWHPAMJR004735, GWHPAMJR004736, GWHPAMJR004739, GWHPAMJR004742, GWHPAMJR004766		HD.01G0013100, HD.04003137, HD.06G0031320, HD.06G0031340, HD.06G0031360, HD.06G0031380	GWHPACFB000706, GWHPACFB015796, GWHPACFB029014	CSS0014744.1, CSS0018956.1	GWHPASIV012059, GWHPASIV012060, GWHPASIV012062, GWHPASIV012065	CSA002260.1, CSA002261.1, CSA023564.1, CSA032960.1
OG0000005	GWHPAMJR029483, GWHPAMJR029492		HD.10009793, HD.11G0024570, HD.11G0024630, HD.11G0024640, HD.11G0024650	GWHPACFB002713, GWHPACFB002714, GWHPACFB002715, GWHPACFB002716, GWHPACFB002717, GWHPACFB002718	CSS0020451.1, CSS0021469.1, CSS0037130.1, CSS0042538.1	GWHPASIV033441, GWHPASIV033445, GWHPASIV033446, GWHPASIV033447	CSA004072.1, CSA009940.1, CSA009941.1, CSA014718.1, CSA025837.1, CSA025839.1
OG0000006	GWHPAMJR003607, GWHPAMJR016491, GWHPAMJR028226	GWHPABKB004054, GWHPABKB004055, GWHPABKB004056, GWHPABKB004058, GWHPABKB028665	HD.01G0004390, HD.03G0025030, HD.10003896, HD.11G0009740		CSS0002110.1, CSS0012277.1, CSS0029555.1, CSS0033369.1, CSS0044625.1	GWHPASIV000288, GWHPASIV020685, GWHPASIV031886, GWHPASIV031887, GWHPASIV031893, GWHPASIV031895	CSA009277.1, CSA013643.1, CSA033146.1
OG0000007	GWHPAMJR028592	GWHPABKB004240, GWHPABKB004241, GWHPABKB027787	HD.03G0011830, HD.03G0011850, HD.10005912	GWHPACFB003331, GWHPACFB003333, GWHPACFB020545, GWHPACFB020546, GWHPACFB027227	CSS0012989.1, CSS0023715.1, CSS0027746.1, CSS0027807.1, CSS0035844.1, CSS0037194.1	GWHPASIV019370, GWHPASIV019371, GWHPASIV032241, GWHPASIV032243, GWHPASIV032244	CSA007414.1, CSA012625.1, CSA017646.1
OG0000008	GWHPAMJR036700	GWHPABKB015011	HD.08G0020730, HD.08G0021100, HD.14G0004100, HD.14G0005380, HD.14G0005390, HD.14G0005500, HD.14G0005540	GWHPACFB004329, GWHPACFB031052	CSS0002206.1, CSS0016511.1, CSS0017823.1, CSS0017981.1, CSS0030384.1, CSS0037423.1, CSS0043264.1	GWHPASIV016187, GWHPASIV034117, GWHPASIV034118, GWHPASIV034129, GWHPASIV034135	CSA002255.1, CSA006751.1, CSA025915.1
OG0000009	GWHPAMJR012484, GWHPAMJR012485, GWHPAMJR012486, GWHPAMJR012489, GWHPAMJR018570	GWHPABKB024037, GWHPABKB024038, GWHPABKB027400	HD.03G0003490, HD.08G0008760, HD.08G0008770, HD.08G0008780	GWHPACFB020890, GWHPACFB032713	CSS0016698.1, CSS0027481.1, CSS0031957.1, CSS0049652.1	GWHPASIV016953, GWHPASIV016954, GWHPASIV016955, GWHPASIV018561	CSA001819.1, CSA012411.1
OG0000010	GWHPAMJR028593, GWHPAMJR028598	GWHPABKB004975, GWHPABKB004976, GWHPABKB004978, GWHPABKB004983, GWHPABKB004987	HD.10005922, HD.10005927, HD.11G0013640, HD.11G0013840	GWHPACFB003330, GWHPACFB027226, GWHPACFB027228, GWHPACFB028785, GWHPACFB028787		GWHPASIV032247, GWHPASIV032279, GWHPASIV032284, GWHPASIV032285, GWHPASIV032295
OG0000011	GWHPAMJR035379, GWHPAMJR035381, GWHPAMJR035383, GWHPAMJR035384		HD.12G0017170, HD.12G0017190, HD.12G0017210	GWHPACFB009294, GWHPACFB009295, GWHPACFB030338	CSS0016082.1, CSS0030265.1, CSS0042833.1, CSS0045440.1	GWHPASIV042610, GWHPASIV042613	CSA013439.1, CSA013440.1, CSA016360.1, CSA036750.1, CSA036751.1
OG0000012	GWHPAMJR003584, GWHPAMJR003592, GWHPAMJR003593	GWHPABKB000126, GWHPABKB000130, GWHPABKB000134	HD.01G0004470, HD.01G0004500	GWHPACFB000207, GWHPACFB000208	CSS0007255.1, CSS0019479.1, CSS0029726.1, CSS0044253.1	GWHPASIV000296, GWHPASIV000299, GWHPASIV000306	CSA003906.1, CSA007394.1, CSA018796.1
OG0000013	GWHPAMJR028600, GWHPAMJR028602	GWHPABKB004977, GWHPABKB004980, GWHPABKB004981, GWHPABKB009617	HD.03G0011790, HD.11G0013740, HD.11G0013820	GWHPACFB003328, GWHPACFB020551, GWHPACFB027192	CSS0011537.1, CSS0015143.1, CSS0028982.1, CSS0049468.1	GWHPASIV032256, GWHPASIV032260, GWHPASIV032290, GWHPASIV032299
OG0000014	GWHPAMJR002606, GWHPAMJR002607	GWHPABKB000918	HD.01005651, HD.01005656, HD.01G0013140, HD.01G0015230, HD.01G0015250	GWHPACFB000710, GWHPACFB000830, GWHPACFB000834, GWHPACFB000835, GWHPACFB000836	CSS0014177.1, CSS0041643.1	GWHPASIV001177, GWHPASIV001382, GWHPASIV001384, GWHPASIV001386
OG0000015	GWHPAMJR017359, GWHPAMJR017362, GWHPAMJR017363, GWHPAMJR040523	GWHPABKB028127, GWHPABKB028142, GWHPABKB028143, GWHPABKB028144, GWHPABKB028147	HD.03G0016470, HD.03G0016490, HD.03G0016500, HD.06005048	GWHPACFB020205, GWHPACFB020206	CSS0010308.1	GWHPASIV019818, GWHPASIV019819, GWHPASIV019820
OG0000016	GWHPAMJR004926, GWHPAMJR004928, GWHPAMJR004932		HD.04000031, HD.04000054, HD.04003550, HD.06G0029380, HD.06G0029400	GWHPACFB015903, GWHPACFB015905, GWHPACFB015906, GWHPACFB015908	CSS0024468.1, CSS0047890.1	GWHPASIV012253, GWHPASIV012256, GWHPASIV012257	CSA000494.1
OG0000017	GWHPAMJR007031, GWHPAMJR007033	GWHPABKB029558	HD.01G0010260, HD.04013332, HD.06G0004280, HD.06G0004290	GWHPACFB000568, GWHPACFB017396, GWHPACFB017397	CSS0008864.1, CSS0030365.1, CSS0039132.1, CSS0047066.1	GWHPASIV014785, GWHPASIV014788	CSA011106.1
OG0000018	GWHPAMJR003581, GWHPAMJR040462, GWHPAMJR040693, GWHPAMJR040741	GWHPABKB000349, GWHPABKB000350	HD.01G0004410	GWHPACFB000209	CSS0011196.1, CSS0040800.1	GWHPASIV000292, GWHPASIV000293, GWHPASIV000294	CSA025094.1, CSA026000.1
OG0000019	GWHPAMJR012855, GWHPAMJR037510		HD.05010699, HD.1104934, HD.14G0014640	GWHPACFB005080, GWHPACFB017893, GWHPACFB027098, GWHPACFB027330	CSS0011725.1, CSS0015988.1, CSS0044799.1	GWHPASIV017425, GWHPASIV035056, GWHPASIV035060
OG0000020	GWHPAMJR037505, GWHPAMJR037507		HD.01002694, HD.1104973, HD.14G0014610, HD.14G0014630	GWHPACFB032048	CSS0010433.1, CSS0011130.1, CSS0042432.1	GWHPASIV000730, GWHPASIV035052, GWHPASIV035054	CSA017109.1, CSA029806.1
OG0000021	GWHPAMJR003218, GWHPAMJR003220, GWHPAMJR003224	GWHPABKB000697, GWHPABKB000699	HD.01G0008390, HD.01G0008420	GWHPACFB000482	CSS0001680.1, CSS0021287.1, CSS0034687.1	GWHPASIV000717, GWHPASIV000720	CSA022626.1
OG0000022	GWHPAMJR026612	GWHPABKB025607, GWHPABKB029675	HD.02G0024880, HD.07G0022330	GWHPACFB022539	CSS0008731.1, CSS0016814.1, CSS0019827.1, CSS0045390.1, CSS0048959.1	GWHPASIV025502	CSA010100.1, CSA011239.1
OG0000023	GWHPAMJR023639	GWHPABKB031477, GWHPABKB031478, GWHPABKB031479	HD.10G0020370, HD.10G0020380	GWHPACFB025901	CSS0011048.1, CSS0036201.1	GWHPASIV029049, GWHPASIV029050, GWHPASIV029051	CSA028873.1
OG0000024	GWHPAMJR037674, GWHPAMJR037675	GWHPABKB014083	HD.14G0016280, HD.14G0016290, HD.14G0016300	GWHPACFB031064, GWHPACFB031065	CSS0002066.1, CSS0030526.1	GWHPASIV035198	CSA013602.1, CSA013603.1
OG0000025		GWHPABKB004982	HD.11G0013920	GWHPACFB003327, GWHPACFB028249	CSS0001930.1, CSS0012424.1, CSS0015156.1, CSS0028976.1, CSS0029841.1, CSS0037295.1	GWHPASIV032266, GWHPASIV032270	CSA034807.1
OG0000026	GWHPAMJR000557, GWHPAMJR000558	GWHPABKB002927, GWHPABKB002928	HD.01G0036490	GWHPACFB002273, GWHPACFB002274	CSS0016013.1, CSS0024320.1	GWHPASIV003565, GWHPASIV003566	CSA026448.1
OG0000027	GWHPAMJR005908, GWHPAMJR005911, GWHPAMJR005925	GWHPABKB019024	HD.06G0017830, HD.06G0017840	GWHPACFB016565	CSS0030525.1, CSS0033516.1	GWHPASIV013564, GWHPASIV013565	CSA012817.1
OG0000028	GWHPAMJR016674, GWHPAMJR016716	GWHPABKB028509	HD.03G0022560, HD.12G0003990		CSS0021985.1, CSS0024992.1	GWHPASIV020439, GWHPASIV041294	CSA012644.1, CSA014415.1, CSA023280.1
OG0000029	GWHPAMJR020691, GWHPAMJR020693, GWHPAMJR020695		HD.02003637, HD.04G0022210, HD.04G0022230	GWHPACFB028772	CSS0011078.1, CSS0032085.1	GWHPASIV005385, GWHPASIV005386	CSA028692.1
OG0000030	GWHPAMJR023646	GWHPABKB031556	HD.09003686, HD.09003706, HD.10G0020510	GWHPACFB030704, GWHPACFB030705, GWHPACFB031586	CSS0000554.1, CSS0043928.1	GWHPASIV028888, GWHPASIV028889
OG0000031		GWHPABKB024425, GWHPABKB024876	HD.08G0006370, HD.08G0010840, HD.08G0010850	GWHPACFB018079, GWHPACFB031746	CSS0006081.1	GWHPASIV017102, GWHPASIV017437	CSA008198.1, CSA027367.1
OG0000032		GWHPABKB024878, GWHPABKB024880	HD.08G0010760, HD.08G0010790, HD.08G0010830	GWHPACFB017982, GWHPACFB017986, GWHPACFB018077, GWHPACFB028197		GWHPASIV017109	CSA005544.1, CSA008693.1
OG0000033	GWHPAMJR000801	GWHPABKB002417	HD.01G0033250, HD.01G0033270	GWHPACFB002050, GWHPACFB002051	CSS0008631.1, CSS0037581.1	GWHPASIV003288, GWHPASIV003290	CSA002904.1
OG0000034	GWHPAMJR004748		HD.06G0031210, HD.06G0031250, HD.06G0031310	GWHPACFB028573	CSS0006067.1, CSS0038349.1	GWHPASIV012068, GWHPASIV012073	CSA007648.1, CSA032414.1
OG0000035	GWHPAMJR008141, GWHPAMJR030305		HD.05G0026250	GWHPACFB007319, GWHPACFB012419	CSS0001530.1, CSS0009723.1, CSS0018640.1, CSS0040862.1	GWHPASIV008401, GWHPASIV039129
OG0000036	GWHPAMJR010922, GWHPAMJR022679		HD.10G0010220	GWHPACFB025283, GWHPACFB025284	CSS0040152.1, CSS0041351.1	GWHPASIV030033, GWHPASIV030036, GWHPASIV030037	CSA000064.1
OG0000037	GWHPAMJR028669	GWHPABKB004305, GWHPABKB014517	HD.11G0014600, HD.14G0008500	GWHPACFB003291	CSS0020428.1, CSS0035048.1	GWHPASIV034427	CSA012507.1, CSA021335.1
OG0000038			HD.09003660, HD.09003672, HD.10G0020440, HD.10G0020470		CSS0023219.1	GWHPASIV028891, GWHPASIV028893, GWHPASIV029033, GWHPASIV029037	CSA024280.1, CSA024281.1
OG0000039	GWHPAMJR000582, GWHPAMJR000583	GWHPABKB016397	HD.01G0036300	GWHPACFB002247, GWHPACFB002259	CSS0029346.1, CSS0040900.1	GWHPASIV003537	CSA033301.1
OG0000040	GWHPAMJR003577, GWHPAMJR003578	GWHPABKB000136	HD.01G0004540	GWHPACFB000211, GWHPACFB000212	CSS0019095.1	GWHPASIV000310	CSA008750.1, CSA008751.1
OG0000041	GWHPAMJR012391		HD.08G0011790, HD.08G0011800	GWHPACFB028734	CSS0021845.1, CSS0026915.1, CSS0030100.1, CSS0050019.1	GWHPASIV016880	CSA000153.1
OG0000042	GWHPAMJR017939	GWHPABKB022540	HD.05G0006630	GWHPACFB011417, GWHPACFB029567	CSS0024317.1, CSS0044363.1	GWHPASIV010556	CSA000533.1, CSA023443.1
OG0000043	GWHPAMJR021632, GWHPAMJR021640	GWHPABKB015159	HD.04G0004110, HD.04G0005340	GWHPACFB028095	CSS0014534.1, CSS0047476.1	GWHPASIV007232, GWHPASIV007341
OG0000044	GWHPAMJR022680, GWHPAMJR022682		HD.10G0010240, HD.10G0010280	GWHPACFB025282	CSS0026261.1, CSS0030739.1	GWHPASIV030031	CSA020943.1, CSA026616.1
OG0000045		GWHPABKB010201, GWHPABKB025907	HD.07G0019370	GWHPACFB022372, GWHPACFB022374	CSS0040567.1, CSS0040609.1, CSS0047425.1	GWHPASIV025754, GWHPASIV025755
OG0000046		GWHPABKB021428	HD.02G0013050, HD.05G0028660	GWHPACFB012625, GWHPACFB028547	CSS0009012.1, CSS0033573.1	GWHPASIV008116, GWHPASIV008117	CSA026963.1
OG0000047			HD.06G0019210, HD.06G0019250	GWHPACFB016464, GWHPACFB016465	CSS0012217.1, CSS0014834.1, CSS0032803.1	GWHPASIV013438, GWHPASIV013441	CSA022445.1
OG0000048	GWHPAMJR001917		HD.01009181, HD.01G0022460	GWHPACFB001247, GWHPACFB029462	CSS0009642.1, CSS0022796.1	GWHPASIV002188	CSA015057.1
OG0000049	GWHPAMJR002723, GWHPAMJR032333	GWHPABKB000953, GWHPABKB006102	HD.01G0013690, HD.09G0004920	GWHPACFB006732		GWHPASIV001225	CSA022206.1
OG0000050	GWHPAMJR020404	GWHPABKB016528	HD.04G0019920, HD.04G0019940		CSS0045854.1, CSS0047809.1	GWHPASIV005642, GWHPASIV005643	CSA006835.1
OG0000051	GWHPAMJR020613, GWHPAMJR020614		HD.04G0021760	GWHPACFB014261	CSS0001949.1, CSS0016882.1	GWHPASIV005428, GWHPASIV005429	CSA025771.1
OG0000052	GWHPAMJR023336, GWHPAMJR023364	GWHPABKB031844	HD.10G0017800	GWHPACFB025717	CSS0037253.1, CSS0045244.1	GWHPASIV029342	CSA001290.1
OG0000053	GWHPAMJR026091	GWHPABKB014111	HD.02G0018030, HD.14G0016700	GWHPACFB005096	CSS0032998.1	GWHPASIV023265, GWHPASIV035234, GWHPASIV036038
OG0000054	GWHPAMJR029591	GWHPABKB004846, GWHPABKB004848	HD.11G0026020	GWHPACFB002636	CSS0024499.1, CSS0035827.1		CSA002766.1, CSA014155.1
OG0000055	GWHPAMJR033470	GWHPABKB005366	HD.09G0021700, HD.09G0021710	GWHPACFB005803	CSS0001898.1, CSS0012355.1	GWHPASIV038098, GWHPASIV038099
OG0000056		GWHPABKB005493	HD.09G0016520, HD.09G0016530	GWHPACFB006116	CSS0039619.1	GWHPASIV037603, GWHPASIV037604, GWHPASIV037616	CSA004129.1
OG0000057		GWHPABKB016430	HD.03004307, HD.05G0019660	GWHPACFB012008	CSS0004506.1, CSS0022198.1, CSS0044620.1	GWHPASIV009051	CSA015180.1
OG0000058		GWHPABKB017709, GWHPABKB017710	HD.02000562	GWHPACFB015043	CSS0000806.1, CSS0003012.1	GWHPASIV004389, GWHPASIV004391	CSA028390.1
OG0000059			HD.04G0022560	GWHPACFB014348, GWHPACFB015342	CSS0002553.1, CSS0010426.1	GWHPASIV002187, GWHPASIV005359, GWHPASIV037501	CSA023481.1
OG0000060			HD.02003578, HD.04G0021600, HD.04G0022460	GWHPACFB014247, GWHPACFB024817	CSS0019985.1	GWHPASIV005366, GWHPASIV005369, GWHPASIV005445
OG0000061			HD.07G0000580, HD.11G0024590	GWHPACFB029161	CSS0011526.1, CSS0038690.1, CSS0048325.1	GWHPASIV033442, GWHPASIV033443	CSA028089.1
OG0000062	GWHPAMJR003588	GWHPABKB000125, GWHPABKB000129	HD.01G0004440	GWHPACFB032146	CSS0008350.1, CSS0015472.1	GWHPASIV000295
OG0000063	GWHPAMJR007819	GWHPABKB021448	HD.05G0028400	GWHPACFB012604	CSS0032115.1, CSS0043088.1	GWHPASIV008145	CSA031881.1
OG0000064	GWHPAMJR018124		HD.03G0008570	GWHPACFB028459	CSS0011830.1, CSS0041640.1	GWHPASIV019043, GWHPASIV019044	CSA025617.1
OG0000065	GWHPAMJR020749, GWHPAMJR038487	GWHPABKB020669	HD.15G0016240	GWHPACFB010028	CSS0032118.1	GWHPASIV011209, GWHPASIV045384
OG0000066	GWHPAMJR029494		HD.11G0024670	GWHPACFB002711	CSS0009586.1, CSS0028317.1	GWHPASIV033449	CSA009937.1, CSA009938.1
OG0000067	GWHPAMJR029920		HD.13G0002870, HD.13G0002880	GWHPACFB007093	CSS0002539.1	GWHPASIV038678, GWHPASIV038679	CSA013703.1
OG0000068	GWHPAMJR029935		HD.13G0002950, HD.13G0002970	GWHPACFB007097, GWHPACFB032013	CSS0031056.1, CSS0037555.1		CSA003978.1
OG0000069		GWHPABKB001145	HD.01G0016540, HD.01G0016560	GWHPACFB000907	CSS0011112.1, CSS0048859.1	GWHPASIV001597	CSA025979.1
OG0000070		GWHPABKB005367, GWHPABKB022301	HD.09G0021680	GWHPACFB005804	CSS0035382.1	GWHPASIV010106, GWHPASIV038097	CSA034627.1
OG0000071		GWHPABKB012608	HD.15G0016270, HD.15G0016460		CSS0018625.1, CSS0048201.1	GWHPASIV011212, GWHPASIV045386, GWHPASIV045401
OG0000072		GWHPABKB014575	HD.1102675	GWHPACFB004504, GWHPACFB004506	CSS0017126.1, CSS0025403.1	GWHPASIV034273	CSA015614.1
OG0000073		GWHPABKB020130, GWHPABKB020315	HD.06G0034020, HD.06G0036500	GWHPACFB015380, GWHPACFB015566		GWHPASIV011502, GWHPASIV011748
OG0000074		GWHPABKB020673	HD.15G0016220	GWHPACFB010029, GWHPACFB010032	CSS0008977.1, CSS0011079.1	GWHPASIV045383	CSA025241.1
OG0000075			HD.06G0036980, HD.08G0007030	GWHPACFB017932	CSS0003236.1, CSS0047361.1	GWHPASIV011454, GWHPASIV017378	CSA031669.1
OG0000076			HD.02G0025330	GWHPACFB023352, GWHPACFB023353	CSS0015186.3, CSS0031306.1, CSS0044274.1	GWHPASIV024036	CSA012626.1
OG0000077	GWHPAMJR001912		HD.01G0022490	GWHPACFB012059, GWHPACFB032911	CSS0002396.1, CSS0030653.1	GWHPASIV002195
OG0000078	GWHPAMJR003234	GWHPABKB000693	HD.01G0008340	GWHPACFB000467	CSS0042294.1	GWHPASIV000711	CSA032460.1
OG0000079	GWHPAMJR004047	GWHPABKB020411, GWHPABKB020412	HD.06G0038910, HD.06G0038920	GWHPACFB015238		GWHPASIV011286
OG0000080	GWHPAMJR004756, GWHPAMJR004775		HD.04002921, HD.06G0031190, HD.06G0031230	GWHPACFB032289		GWHPASIV012071
OG0000081	GWHPAMJR005763	GWHPABKB019191	HD.06G0019270	GWHPACFB016461	CSS0015218.1	GWHPASIV013436	CSA013714.1
OG0000082	GWHPAMJR006572	GWHPABKB018429	HD.06G0009540	GWHPACFB017059	CSS0021104.1	GWHPASIV014316	CSA014524.1
OG0000083	GWHPAMJR012570, GWHPAMJR012581	GWHPABKB024879	HD.08G0010750, HD.08G0010800	GWHPACFB017981		GWHPASIV017110
OG0000084	GWHPAMJR019183	GWHPABKB017570	HD.04G0030830	GWHPACFB014919	CSS0005171.1	GWHPASIV004558	CSA036483.1
OG0000085	GWHPAMJR020428	GWHPABKB016530	HD.04G0019950	GWHPACFB027201	CSS0035545.1	GWHPASIV005641	CSA020087.1
OG0000086	GWHPAMJR021631, GWHPAMJR021637		HD.02011646	GWHPACFB013187	CSS0020068.1, CSS0026138.1	GWHPASIV007342
OG0000087	GWHPAMJR027727	GWHPABKB003737	HD.11G0004110	GWHPACFB003875	CSS0039820.1	GWHPASIV031336	CSA034564.1
OG0000088	GWHPAMJR033908	GWHPABKB010071	HD.12G0001710	GWHPACFB008609	CSS0045792.1	GWHPASIV041108	CSA016865.1
OG0000089	GWHPAMJR038835	GWHPABKB012108	HD.15G0013140	GWHPACFB010276	CSS0034389.1, CSS0042881.1	GWHPASIV045055
OG0000090		GWHPABKB012673	HD.15G0016690	GWHPACFB010019, GWHPACFB010024	CSS0029102.1, CSS0040530.1	GWHPASIV045408
OG0000091		GWHPABKB019116, GWHPABKB019117	HD.14G0005570	GWHPACFB004405	CSS0046735.1	GWHPASIV034138	CSA034744.1
OG0000092		GWHPABKB031525	HD.01G0000650	GWHPACFB025963	CSS0004725.1, CSS0013658.1	GWHPASIV003348	CSA027270.1
OG0000093		GWHPABKB031705, GWHPABKB031706	HD.10G0017050	GWHPACFB025670	CSS0016970.1, CSS0039670.1	GWHPASIV029414
OG0000094			HD.09G0015470, HD.09G0015480	GWHPACFB027587	CSS0022064.1, CSS0046455.1	GWHPASIV037503, GWHPASIV037505
OG0000095	GWHPAMJR000396		HD.01G0037610	GWHPACFB002354	CSS0041943.1	GWHPASIV003699	CSA005292.1
OG0000096	GWHPAMJR002488		HD.01G0016610	GWHPACFB000908	CSS0024413.1	GWHPASIV001601	CSA034955.1
OG0000097	GWHPAMJR003225		HD.01G0008380	GWHPACFB000481	CSS0050415.1	GWHPASIV000715	CSA005768.1
OG0000098	GWHPAMJR003231		HD.01G0008360	GWHPACFB000479	CSS0026979.1, CSS0046420.1	GWHPASIV000713
OG0000099	GWHPAMJR003579	GWHPABKB000135	HD.01G0004530	GWHPACFB000210		GWHPASIV000309	CSA008749.1
OG0000100	GWHPAMJR004753, GWHPAMJR004774		HD.06G0031200		CSS0029711.2	GWHPASIV012076	CSA010793.1
OG0000101	GWHPAMJR005903, GWHPAMJR029972	GWHPABKB019021	HD.06G0017870	GWHPACFB033140	CSS0012667.1
OG0000102	GWHPAMJR006574			GWHPACFB017060	CSS0014764.1, CSS0034629.1	GWHPASIV014317	CSA014523.1
OG0000103	GWHPAMJR008146		HD.05G0010670	GWHPACFB012415	CSS0023254.1, CSS0024077.1	GWHPASIV008406
OG0000104	GWHPAMJR018643		HD.03G0002770, HD.06000901	GWHPACFB020834	CSS0020241.1	GWHPASIV018493
OG0000105	GWHPAMJR021639	GWHPABKB015161	HD.04G0004080	GWHPACFB013185	CSS0010045.1	GWHPASIV007346
OG0000106	GWHPAMJR022888	GWHPABKB032044		GWHPACFB015956, GWHPACFB026858		GWHPASIV012332, GWHPASIV012333
OG0000107	GWHPAMJR026652	GWHPABKB025632	HD.02G0025340	GWHPACFB023350		GWHPASIV024038	CSA002092.1
OG0000108		GWHPABKB005495	HD.09G0016540	GWHPACFB006115	CSS0028084.1	GWHPASIV037605	CSA027390.1
OG0000109		GWHPABKB008996	HD.12G0016620	GWHPACFB009264	CSS0011142.1	GWHPASIV042553	CSA000839.1
OG0000110		GWHPABKB018101	HD.06G0004340		CSS0035776.1, CSS0046271.1	GWHPASIV014782	CSA005513.1
OG0000111		GWHPABKB019115	HD.14G0005550	GWHPACFB004404	CSS0001456.1	GWHPASIV034137	CSA018587.1
OG0000112		GWHPABKB019192	HD.06G0019280	GWHPACFB016460, GWHPACFB027462		GWHPASIV013433	CSA004128.1
OG0000113		GWHPABKB021430	HD.05G0028620	GWHPACFB012622	CSS0031930.1	GWHPASIV008121	CSA025041.1
OG0000114		GWHPABKB022543	HD.05G0006650	GWHPACFB011415	CSS0041898.1	GWHPASIV010553	CSA031157.1
OG0000115		GWHPABKB028296	HD.03G0018890	GWHPACFB032504	CSS0037150.1	GWHPASIV020052	CSA021719.1
OG0000116		GWHPABKB031559	HD.09003689		CSS0046076.1	GWHPASIV028887, GWHPASIV029055	CSA036671.1
OG0000117		GWHPABKB031560	HD.09003692		CSS0020290.1	GWHPASIV028885, GWHPASIV029057	CSA036672.1
OG0000118			HD.06G0009520	GWHPACFB017062	CSS0006389.1, CSS0027040.1	GWHPASIV014319	CSA005368.1
OG0000119			HD.11G0024710	GWHPACFB002709	CSS0002451.1, CSS0019832.1	GWHPASIV033451	CSA010357.1
OG0000120			HD.1105511, HD.14G0016270	GWHPACFB004947	CSS0031223.1	GWHPASIV035196	CSA023979.1
OG0000121	GWHPAMJR001814		HD.01G0023650		CSS0047548.1	GWHPASIV002321	CSA026541.1
OG0000122	GWHPAMJR006013	GWHPABKB018853	HD.04009307	GWHPACFB032067	CSS0032216.1
OG0000123	GWHPAMJR008145		HD.05G0010660		CSS0014097.1	GWHPASIV008405	CSA024011.1
OG0000124	GWHPAMJR022529		HD.10G0008540	GWHPACFB025191	CSS0012869.1	GWHPASIV030198
OG0000125	GWHPAMJR028591			GWHPACFB003334	CSS0001577.1	GWHPASIV032239	CSA028978.1
OG0000126		GWHPABKB000154	HD.01G0004240	GWHPACFB000199		GWHPASIV000274	CSA005965.1
OG0000127		GWHPABKB005492	HD.09G0016510		CSS0033555.1	GWHPASIV037615	CSA007921.1
OG0000128		GWHPABKB014256	HD.14G0013210	GWHPACFB004900	CSS0045733.1	GWHPASIV034895
OG0000129		GWHPABKB016582	HD.04G0020520	GWHPACFB014164	CSS0037162.1	GWHPASIV005578
OG0000130		GWHPABKB020672	HD.15G0016260	GWHPACFB026737	CSS0017038.1	GWHPASIV045385
OG0000131		GWHPABKB022542	HD.05G0006640		CSS0035013.1	GWHPASIV010555	CSA008610.1
OG0000132		GWHPABKB027554		GWHPACFB021013	CSS0002808.1	GWHPASIV018715	CSA001860.1
OG0000133		GWHPABKB031555	HD.10G0020500	GWHPACFB031587	CSS0043878.1	GWHPASIV028890
OG0000134			HD.01G0004570	GWHPACFB027819	CSS0000389.1	GWHPASIV000311	CSA020222.1
OG0000135			HD.05G0001750	GWHPACFB011137	CSS0018616.1	GWHPASIV011082	CSA034037.1
OG0000136			HD.04008076	GWHPACFB016459, GWHPACFB027463		GWHPASIV013432	CSA004127.1
OG0000137			HD.02G0007400		CSS0022039.1, CSS0030020.1	GWHPASIV022301	CSA016173.1
OG0000138			HD.07G0019680	GWHPACFB030346	CSS0013677.1	GWHPASIV025753	CSA018465.1
OG0000139	GWHPAMJR000308		HD.12G0015670		CSS0045384.1	GWHPASIV003760
OG0000140	GWHPAMJR010921			GWHPACFB025286		GWHPASIV030041	CSA010544.1
OG0000141	GWHPAMJR032036		HD.09G0001060	GWHPACFB006914		GWHPASIV036170
OG0000142		GWHPABKB017599	HD.02000942		CSS0029818.1		CSA014025.1
OG0000143		GWHPABKB018397	HD.06G0008750	GWHPACFB017113		GWHPASIV014405
OG0000144		GWHPABKB022541	HD.03010762	GWHPACFB011416	CSS0002227.1
OG0000145		GWHPABKB031853	HD.10G0014120		CSS0012541.1	GWHPASIV029647
OG0000146			HD.01G0008370	GWHPACFB000480	CSS0034781.1	GWHPASIV000714
OG0000147			HD.02003562		CSS0030943.1	GWHPASIV005363	CSA026584.1
OG0000148			HD.05G0025130	GWHPACFB026613	CSS0033747.1, CSS0040815.1
OG0000149			HD.05G0006720	GWHPACFB011409	CSS0023751.1	GWHPASIV010541
OG0000150			HD.06G0009510		CSS0025149.1, CSS0046484.1	GWHPASIV014320
OG0000151	GWHPAMJR029493		HD.11G0024660			GWHPASIV033448
OG0000152	GWHPAMJR031697	GWHPABKB006861		GWHPACFB008294
OG0000153		GWHPABKB015440	HD.04G0004170			GWHPASIV007337
OG0000154			HD.06G0011950		CSS0031209.1		CSA003303.1
OG0000155			HD.06G0034000	GWHPACFB015567		GWHPASIV011749
OG0000156			HD.03G0016440	GWHPACFB020207		GWHPASIV019816
OG0000157			HD.11G0024880	GWHPACFB002702		GWHPASIV033475
OG0000158			HD.14G0007100	GWHPACFB004505		GWHPASIV034274
OG0000159			HD.13G0019710	GWHPACFB008063		GWHPASIV040269
OG0000160			HD.15G0000740	GWHPACFB011002		GWHPASIV043746
OG0000161				GWHPACFB010304	CSS0010839.1	GWHPASIV045002
OG0000162				GWHPACFB018202	CSS0033260.1, CSS0045393.1
OG0000163	GWHPAMJR003208						CSA007393.1
OG0000164	GWHPAMJR003605	GWHPABKB000353
OG0000165	GWHPAMJR038488	GWHPABKB012578
OG0000166		GWHPABKB017571		GWHPACFB014920
OG0000167		GWHPABKB021431		GWHPACFB012621
OG0000168			HD.02G0015440		CSS0014009.1
OG0000169				GWHPACFB006478		GWHPASIV011196
OG0000170				GWHPACFB012384			CSA003169.1
OG0000171				GWHPACFB012920	CSS0032003.1
OG0000172					CSS0038385.1	GWHPASIV002201
OG0000173					CSS0027523.1		CSA008782.1
OG0000174					CSS0032136.1		CSA028693.1
OG0000175					CSS0050342.1	GWHPASIV008292
OG0000176					CSS0015081.1		CSA029174.1
OG0000177	GWHPAMJR003583
OG0000178	GWHPAMJR003600
OG0000179	GWHPAMJR004740
OG0000180	GWHPAMJR007027
OG0000181	GWHPAMJR012392
OG0000182	GWHPAMJR012394
OG0000183	GWHPAMJR020405
OG0000184	GWHPAMJR021645
OG0000185	GWHPAMJR028599
OG0000186	GWHPAMJR029482
OG0000187	GWHPAMJR033068
OG0000188	GWHPAMJR038265
OG0000189	GWHPAMJR038279
OG0000190	GWHPAMJR038492
OG0000191	GWHPAMJR038495
OG0000192		GWHPABKB000354
OG0000193		GWHPABKB012634
OG0000194		GWHPABKB020131
OG0000195		GWHPABKB024874
OG0000196		GWHPABKB027788
OG0000197		GWHPABKB028130
OG0000198		GWHPABKB028140
OG0000199		GWHPABKB031552
OG0000200		GWHPABKB032105
OG0000201			HD.04G0021770
OG0000202			HD.1104989
OG0000203			HD.1201434
OG0000204			HD.13G0007460
OG0000205			HD.12G0017160
OG0000206				GWHPACFB000709
OG0000207				GWHPACFB002254
OG0000208				GWHPACFB002256
OG0000209				GWHPACFB003329
OG0000210				GWHPACFB012626
OG0000211				GWHPACFB014330
OG0000212				GWHPACFB016462
OG0000213				GWHPACFB016564
OG0000214				GWHPACFB017985
OG0000215				GWHPACFB023376
OG0000216				GWHPACFB027400
OG0000217				GWHPACFB028077
OG0000218				GWHPACFB033410
OG0000219					CSS0042128.1
OG0000220					CSS0007733.1
OG0000221					CSS0033519.1
OG0000222					CSS0011190.1
OG0000223					CSS0032149.1
OG0000224					CSS0022802.1
OG0000225					CSS0022792.1
OG0000226					CSS0001587.1
OG0000227					CSS0025129.1
OG0000228					CSS0012576.1
OG0000229					CSS0038726.1
OG0000230					CSS0013499.1
OG0000231					CSS0047665.1
OG0000232					CSS0038741.1
OG0000233					CSS0027505.1
OG0000234					CSS0031000.1
OG0000235					CSS0019374.1
OG0000236					CSS0010900.1
OG0000237					CSS0016622.1
OG0000238						GWHPASIV003541
OG0000239						GWHPASIV024230
OG0000240						GWHPASIV032296
OG0000241						GWHPASIV045785
OG0000242							CSA018947.1
OG0000243							CSA019798.1
OG0000244							CSA005545.1
OG0000245							CSA004346.1
OG0000246							CSA002989.1
OG0000247							CSA025838.1
OG0000248							CSA005278.1

## Sheet: TableS7
Supplementary Table S7. The expression level of G group gene in different tissue parts of tea plant.
	Gene ID	Aptical bud	Flower	Fruit	Young leaf	Mature leaf	Old leaf	Root	Stem
ClusterI	CSS0032085.1	8.28	1.2	38.1	11.66	4.96	0.65	3.19	6.57
	CSS0011078.1	3.27	0.17	5.41	5.37	0.49	1.74	8.79	2.61
	CSS0032136.1	6.33	0.15	0.76	13.77	0.64	2.71	0.92	1.84
	CSS0047548.1	8.97	18.55	231.64	11.27	55.46	73.35	30.22	11.3
	CSS0023254.1	0.36	2.69	1.82	0.38	0.29	0	3.28	1.03
	CSS0024077.1	0.47	0.12	3.54	0.57	2.69	0.57	2.82	2.39
	CSS0014097.1	0.35	76.06	0.23	0.16	0.02	0.06	0.54	0.18
	CSS0040862.1	2.91	1.15	37.39	0.36	1.34	0.41	34.22	8.66
	CSS0009723.1	0.51	2444.25	1.31	0.26	0.28	0.64	25.95	1.67
	CSS0018640.1	1.97	1.94	11.61	0.22	2.89	1.1	12.26	1.75
	CSS0001530.1	0.42	0.76	1.4	0.24	13.5	1.07	3.6	1.96
ClusterII	CSS0038349.1	22.62	88.82	7.88	17.66	10.25	12.33	18.58	24.38
	CSS0006067.1	28.5	3.51	0.73	16.77	6.01	4.9	1.99	4
	CSS0029711.2	112.57	0.81	27.17	30.56	2.7	0.47	13	29.97
	CSS0014744.1	0.04	0	0.06	0	0.07	0.24	2.01	0.17
	CSS0018956.1	3.07	10.08	96.83	6.02	83.52	75.8	225.05	73.73
	CSS0026261.1	0.14	0.02	0.04	0.08	0.02	0.13	82.12	0.04
	CSS0030739.1	0.46	0.08	0.04	0.14	0.05	0.15	84.46	0.1
	CSS0041351.1	0.72	0	0.38	0.1	0.07	0.02	9.85	1.01
	CSS0040152.1	0.12	0	0	0	0	0	0.2	0.08
ClusterIII	CSS0001949.1	3.62	0.8	5.3	7.62	5.17	4.86	9.17	6.28
	CSS0016882.1	1.68	3.86	9.16	3.14	2.89	5.04	38.16	17.77
	CSS0045440.1	0.03	0	0	0	0	0	4.22	0
	CSS0016082.1	0.14	0	0.02	2.21	0	0	8.16	0
	CSS0042833.1	8.76	4.05	9.45	1.28	1.13	0.29	1.92	43.14
	CSS0030265.1	8.57	1.07	122.6	2.41	19.65	7.72	1.96	38.45
	CSS0047890.1	0.18	1.59	0.99	0.04	1.39	3.25	5.05	0.05
	CSS0024468.1	0.1	0.02	0	0.02	0.07	0.02	11.45	0.02
	CSS0015081.1	1	3.68	2.63	0.49	2.75	27.87	6.04	0.75
	CSS0020241.1	8.79	29.02	29.94	6.12	12.02	233.03	19.75	3.47

## Sheet: TableS8
Supplementary Table S8. The expression level(TPM) of G group genes in low temperature and drought.
Low temperature						Drought
	Gene ID	CK	4℃_7d	0℃_7d			Gene ID	N-0h	PEG-N-24h	PEG-N-48h	PEG-N-72h
ClusterII-1	CSS0026261.1	0.05	0	0		ClusterII-1	CSS0026261.1	0.05	0	0	0
	CSS0030739.1	0.055	0.115	0.24			CSS0030739.1	0.26	0.07	0.11	0
	CSS0041351.1	0.18	0	0.055			CSS0041351.1	0.26	0	0.27	0
	CSS0040152.1	0	0.03	0			CSS0040152.1	0.43	0	0.06	0
ClusterII-2	CSS0014744.1	0	0.135	0.065		ClusterII-2	CSS0014744.1	0.85	7.58	1.36	0.5
	CSS0018956.1	32.61	64.88	71.61			CSS0018956.1	160.57	388.44	269.65	170.35
ClusterII-3	CSS0038349.1	5.425	5.31	4.12		ClusterII-3	CSS0038349.1	1.74	1.18	0.79	0.47
	CSS0006067.1	3.13	2.9	2.75			CSS0006067.1	4.22	4.73	2.41	1.27
	CSS0029711.2	5.12	1.465	0.825			CSS0029711.2	6.42	0.97	2.61	0.43
		CK	4℃_7d	0℃_7d				N-0h	PEG-N-24h	PEG-N-48h	PEG-N-72h
ClusterIII-1	CSS0045440.1	0	0	0		ClusterIII-1	CSS0045440.1	0	0	0	0
	CSS0042833.1	0.1	0.33	0.2			CSS0042833.1	5.96	0.29	0.95	1.25
	CSS0030265.1	3.525	24.22	6.91			CSS0030265.1	23.18	0.72	2.69	1.14
	CSS0016082.1	0	0.03	0			CSS0016082.1	0	0	0	0
ClusterIII-2	CSS0020241.1	8.19	32.4	162.355		ClusterIII-2	CSS0020241.1	13.69	231.39	105.18	46.04
	CSS0047890.1	3.13	2.86	1.215			CSS0047890.1	0.21	2.53	0.55	0.91
	CSS0024468.1	0.025	0.145	0.03			CSS0024468.1	0	0.14	0.16	0
	CSS0015081.1	1.49	2.9	15.675			CSS0015081.1	0.74	11.04	5.1	2.63
ClusterIII-3	CSS0001949.1	2.8	4.47	6.815		ClusterIII-3	CSS0001949.1	4.12	1.41	3.32	1.24
	CSS0016882.1	5.93	9.115	9.245			CSS0016882.1	1.59	0.58	1.23	0.7

## Sheet: Table S9
Supplementary Table S9. The primers for cloning, transient suppression and qPCR
		The primers for cloning
CSS0042294	Forward	5'-GGATCTGGTTCCGCGTGGATCCATGCAGCAAACAAGGCAG
	Reverse	3'-GCTCGAGTCGACCCGGGTCAGAATGATGAGATATGGC
CSS0030265	Forward	5'-GGATCTGGTTCCGCGTGGATCCATGCCTTCACCAATCCACAA
	Reverse	3'-GCTCGAGTCGACCCGGGCTAGTTTCTTGATAACAATACATTTACCAA
CSS0020241	Forward	5'-GGATCTGGTTCCGCGTGGATCCATGGCAAGTGACAAGAAGCC
	Reverse	3'-GCTCGAGTCGACCCGGGTTAGTTTCTCGATAGTAATACATTCAC
CSS0029711	Forward	5'-GGATCTGGTTCCGCGTGGATCCATGACACCAACGAGAGAGATGAGTT
	Reverse	3'-GCTCGAGTCGACCCGGGCTACTTTGAAGACTTAAGCACACAGTTA
		The primers for transient suppression
CSS0042294		TCGTCGTGTGTTAGTAAG
CSS0030265		TTTGCTTTGTGCGCTTG
CSS0020241		GGATTAGTAGTTCGGTAGGG
UGT85A53		CACAGTGATCGGGTGTCTTG
CSS0029711		ATGTCCTGAGTGGCGTCGAA
CsCBF1		CACCCTCGTACCAGTCTCCT
CsCBF2		AGTGAGGTAGTAGAGGAGGTATCA
CsCBF3		CCAAGCCATATCCTCGTCTTC
CsCBF4		CACGCTTCTTAGGCCGGCTT
CsCBF5		CCCATATACTGTTGTTCCTC
CsCBF6		TCTTTTGCGAACGCCTCTGT
		The primers for qPCR
CSS0030265	Forward	5'-CTCCTCCACCATAAGGGTTTT
	Reverse	3'-CAGGAAGTCATGTCCTCTAGCTT
CSS0020241	Forward	5'-CTTCCCTACCGAACTACT
	Reverse	3'-TTGCGAAGCACCCTCTAC
UGT85A53	Forward	5'-AAGACACCCGATCACTGTGC
	Reverse	3'-TTCGACGAAGCAGTGTCGTT
CSS0029711	Forward	5'-CCAAGTTTCGTTAGAACCACCC
	Reverse	3'-AGCATTGTGAGCTACGTCCA
CsCBF1	Forward	5'-GAAATGTTTCGGCCACCGT
	Reverse	3'-AATGTCGCATCCTCTTCTGGC
CsCBF2	Forward	5'-GTGACGTAACGAAGCCGGAG
	Reverse	3'-AGAAATCCCGGCATACCGAA
CsCBF3	Forward	5'-GATGTCTCGGGTGACGTGG
	Reverse	3'-TTTTCTCCGGCATTGTCGTTG
CsCBF4	Forward	5'-GACAATACGGGGTCCAGAGTT
	Reverse	3'-CATGACATACCTTGGTGCCAG
CsCBF5	Forward	5'-TCCTAGTTTCGGGTCCAACG
	Reverse	3'-AAACCTAGCAGCTGGCCG
CsCBF6	Forward	5'-TTCAAAGAGACACGCCACCC
	Reverse	3'-ACGCACTTCACACACCCATT
